# Supplementary material for: Steep, coincident, and concordant clines in mitochondrial and nuclear‐encoded genes in a hybrid zone between subspecies of Atlantic killifish, Fundulus heteroclitus
Source: Ecol Evol. 2016 Jul 22;6(16):5771–87. doi: 10.1002/ece3.2324 (PMC4983590; doi:10.1002/ece3.2324)
Supplement: Supplementary file 2 — Table S1. Sequence and SNP location information for loci used in this study. [file ECE3-6-5771-s002.csv]

SNP name	5' Sequence (200 bases)	Variation	3' Sequence (200 bases)
Hemoglobin beta	CGGGGATTCGGGCCGAGGACCCAATTATTTTAATTATTATTTGTGGACTAAAGACAAACTTAATTCATCACCATGGTTGAGTGGACAGATGCTGAGCGCAAGGCCATCACAACTCTGTGGGGRCAGATGGATGTGGCTGAGATTGGACCCCAGGCWCTGAYCAGGCTCCTGATTGTGTATCCCTGGACTCAGAGACATTTCGGATCTTTCGGCAACCTCTCCACCCCTGCTGCCATCTTCAG	[C/T]	AACCCCAAAGTGGCACAGCATGGAAGAACTGTGATGGGTGGACTGGAAACTGCTGTGAAGAACTTGGACAACATCAAGGCCGCCTATGCCAAACTGAGTGTTATGCACTCTGAGAAGCTCCATGTGGATCCTGATAACTTCAGGACTCTTGCTGAATGCATCTCAGTGGTCGTGGCCGCCAAGTTTGGCCCCACAGTCTTTACCGCAGGTTTCCAGGAGGCTTGGCAGAAGTTCTTGGCTGTGGTGGTCTCTGCCCTGGGCARACAGTACCATTAAGCAAAAATAAAACGCAACAGTCTTTGTATTGTGAAGTTTCCAAAAAGCACTGTTTGATGGTTTGAAGCTGKTGCAAACTGCAAATAAAAACTGAAAATCATGAAAAAACAAATGACAGAAAAA…
Parvalbumin	GTTTTTCCTCGCCTCACGCAGAGCAAGAATAAAAAATGGCCTTCGCTGGTCTCAACGACGCTGATGTCAAAGCTGCCCTGGACGGCTGCGCAGCTGCTGACTCCTTCGACTACAAGAAATTCTTCAAGGCATGCGGCCTGGCTGGCAAGTCCGCCGATGATGTCAAGAAGGCCTTCGCCACCATTGACCAGGACAACAGTGGCTTCATTGAGGAGGAGGAGCTGAAGCTGTTCCTGCAGAACTTCTCTGCCAGTGCCAGAGCACTCACCGACAAGGAGACAAAGGCTTTCCTTGC	[C/T]	GCCGGTGACAGTGATGGTGATGGCAAGATCGGAGTCGATGAGTTTGCCGCCCTCGTAAAGGCATAAATTTCCACCGACCAAGAGCCACTTCTTTTCATGGAACCGCAAACTCCTCGAAGATTCATTAATCACCAGCTGAAAGAATATTTTTTATACCTTATTTATGAGTTGCCTGCGAACTGTTTCTCAACATAGACAACATATTTTGCTGTTAATGTTACTCAAACTGTGTTATGTGTTCAGAAATTATGACTTGTGCAAACTGTACAACACCATCTGCACTTTTGAGGAAGAGTGAAAAACCAGGAATAAATACTCTTTTGGTGTG
Hemoglobin alpha	TACCAGAGTATTTTCCCTTCAGCTGAGAAACTTGGAAAAAAGGCAAAAATGAGTCTCTCTGGAAAAGACAAGAGTGTGGTGAAGGCCTTCTGGGACAAAGCGTCCTCTAAAAGTGCTGAGATTGGGGCCGAGGCCCTGGGCAGGATGCTGACTTCATACCCGCAAACCAAGACCTACTTTGCACACTGGTCTGATCTGAGCCCTGAATCT	[G/C]	CACAAGTTAAGAAGCATGGCGCCACCATCATGGCAKCTGTTGGAGACGCTATCKCAAAGTTAGATGACTTGRCTGGTGGTCTGTCCAAGCTCAGCGAGCTGCACGCCTTCAAGCTGCGAGTGGACCCTGCCAACTTCAGGATCCTYGCTCACAAYATCATCCTGGTGCTGGCCATGTACTTCCCTGCTGATTTCACCCCTGAGGTCCATGTCTCTGTGGACAAGTTCCTGCAGAACCTGGCCCTGGCTCTGTCCGAGAAATACCGCTAAGAACCAGCCGTTCAGCAGGATCGACTGCACAACAAACTGCATGTCATCCGAGAGAAAAATTCAAGACCACCTTTAAATTTGAAAGGTTGGCTGAATAAATCAAATAAATAATAATGGTCCCTCAATAAAA…
Warm acclimation related protein (Wap65)	CAATTGGGCCGAAGCCTCGTGCCGAATTCGGCACGAGGCGACGCTGTTTTCTCCTACCAGGATCACCTCTACATGATCAAGGATGACCAGGTGTTCGTTTACAAAGTTGGCGAGCCACACACCCACCTGGAGGGTTATCCTAAACCCGTGAAAGAGGAGCTGGGCATCGAGGGCCCCATTGATGCCGCGTTTGTCTGCCAGGACCATCACATTGCTCACATCGTCAAAGGTAGAGACATGTACGACGTAGACATGAGCGTCACCCCCCGGGTTCCCGCTAACCAGCGTCCAATCTCTCTTTTCAAGAAGGTGGACGCTGCCATGTGCGGTCCTGGGGGAGTTAAAGTGATCTCTGGATCCCACTTCTACCACTTTGACAGCGTCATGCTGCTTG	[C/T]	GGCCTCCAGGGCCCTGCCTGAGCAGCACAGAGTATCTCTGGAGCTGTTCGGCTGCGATCACTGAGTAACTTTGCGAGAGAGGACTGAACGAACGGTGCAGAGCAYCACAAACTACGAAGTGGAACACGGAAAAACAAACCAGCACCTACAGAGTCTGRCGAGAAGMGACTTTGTGTGGCTTCTGATTTCACRCTCTCTCAGATGATACAGTGTTTCGTGCAACTCGCTTCCCTTCTGCRTCTTAYCTCAAAAATAAACGGAAACATTTYTCATTTCTTTTAGGAGGGATTCTACATTTCACGCATTCTGTGGCAACCTATGCAAAGAGTGCTTTCAACATGTTCAGTGGCAATACATGTTTTTCTGTGATTCATTTTGTACAGTGAGGYGGGGAATAAA…
Guanine nucleotide binding protein (RACK1)	TTCCCTTTTTTTAATTGGGAAGTGTGCCCCGGTATTGGGCCAAATTTAGGGTTTTCCCCCAGGGTTCCCTGAGGGGGCCATTTTCAAATTTGTTAGGGGACGTGTTCATTTTTTAGATGGGCCCGTTTGCCCTTTCCGAACCCTGGGACGGGACCCTGGGCCTTTGGGACTTGACCACTGGCGCCACCCCCCGCCAGTTCGTCGGCCACAACAAGGACGTTTTGAGCGTGGCCTTCTCTGCGGACAACCGCCAGATCGTGTCCGGCTCTCGGGACAAGACCATCAAGCTGTGGAACACGCTTGGTGTCTGCAAGTACACCATTCAGGATGAAGGCCATACTGAGTGGGTGTCTTGTGTCCGCTTCTCCCCCAACAGCAGCAACCCCATCATCGTCTCCT…	[C/T]	CTGGATAGTGGGGACATCATCAACGCCCTGTGCTTCAGCCCCAACCGCTACTGGCTGTGTGCCGCCACTGGCCCCAGCATTAAGATCTGGGATCTGGAAGGCAAGATCATTGTGGATGAGCTGAGACAGGAAGTGATCAGCACAAACAGCAAGGCTGAGCCCCCACAGTGTACTTCCTTGGCATGGTCTGCTGACGGACAGACCCTGTTCGCTGGCTACACTGACAACCTGATCAGAGTGTGGCAGGTCACCATTGGAACGCGATAAGAAGCCCTTGCTGAAGCATATTTGAGTAAGAGAGACTGTTTAGGAGATAGTAAAAAGGGAGAGAGCTTCGGGGATATCACTGGACATAGCTTTTCGTCCCCCAGACACAG
Myoglobin	GAAGTCGGATCTGATGTCTGGATACACAGAGGATCATTTCTAAGCTTGCAGACTTTTGTCTCCTCAGACCATGACGGACTATGATATGGTTCTCAAGCACTGGGGTCCAGTGGAAGCGGATTACAACGCCCACGGGAATATGGTTCTGACTCGCCTATTCCAYGAGCACCCAGATACCCAAAAGCTGTTCCCGAAGTTTGTTGGCATTGCTAAGGGGGACCTGGCCAGTAACGCAGCCGTTTCTGCCCATGGTGCTACTGTGCTGAAGAAGCTCGGTGAGCTGCTAAAGGCCAAAGGCAACCATGCCGCCATCCTCAAACCTTTGGCCAACACCCACGCCACCAAGCACAAGATCCCAATCAATAACTTCAGGCTGATTACAGAGGTGATCGCTAAAAT…	[C/T]	GCGCTTTGATTTTAATTGATTGCACATTTTCATAAAATACGTCTAAATTCTTGGAAACAGTTTTGATGTACTGCTGATCATTGTCTCATGTAACCAATAAAACGCTCTGCTGCTCCTTACTGCTCCTTACCTTTAGTCTCATCTCTGTGGTTTTGCATCTACCCAAAAGGGAAAAGTTCAGAATTTTCACAGTAGGGCTATATTAAAAGGGGTTAATGTCTAACTCACAGTAAACAACTCTGTTATCATCTTCATTAAATCCAGTTGTTGATTATTTGGGTTCGGAGGACTGATGCAAATAACTTGTCCAACAGAGGCCATAACCAAGGAGGACTCTCTTAAAAACATCTTTACAAACCTTTAACCATTGCTCTGTTTGCATTGGACAGGTATTATTTA…
Nascent polypeptide-associated complex subunit alpha-like protein (NACA)	AAGGGAAATTCGGGCAGGGGGATCGATGCCGAATTCGGCACGAGGAAAAAGCTCAGGCTTGCAGCAGCTGCTGAAATAGACGAGGAGCCTGTAAGCAAAGCCAAACAGAGCCGCAGCGAAAAGAAGGCCCGAAAGGCGATGTCAAAGCTCGGACTTAGGCAGGTAACAGGGGTCACTAGAGTCACCATTCGCAAGTCCAAGAACATCTTGTTCGTCATCACCAAACCAGACGTCTACAAGAGCCCTGCGTCAGATACATACATCGTCTTCGGCGAAGCTAAGATTGAAGATCTTTCTCAGCAAGCCCAGCTGGCTGCTGCAGAAAAGTTCAAGGTCCAGGGAGAAGCCACAGCAAAGATCCAGGACAACACGCAGACGCCCACAGTACAGGAGGAAAGC…	[C/T]	GTCATGTCACAAGCTAACGTCTCACGGGCAAAGGCTGTACGCGCCCTGAAAAACAACAACAACGACATTGTCAACGCTATTATGGAGTTGACGATGTAACGGGATCCGGTCAACAAAACTTTGAAGAAAGGTTGCTGATTAAATCRAAGCTCGTTTATACAATTTATACCAAGATGGAAATAAAGTTGTGGCTTGATGAAATTT
Chymotrypsinogen	TCCGGGGCTCGAGCATGGCCTTCCTGTGGATCCTCTCCTGCCTCGCCTTCGTCGGCGCCGCCTACGGTTGCGGCACCCCCGCCATCAGTCCCATCATCACGGGTTATTCCCGTATTGTGAACGGTGAGGAGGCGGTGCCCCACTCCTGGCCCTGGCAGGTGTCCCTCCAGGATTACACMGGCTTCCACTTCTGCGGAGGCTCCCTCATCAACGAGAACTGGGTGGTGACAGCTGCTCACTGCGGTGTCAGKAYCAGCCACCGGGTGGATCCTCGGGGAACACGACCGCTCCTCCAACGCAGAGAGCATCCAGGTGATCTCTCCTCG	[C/T]	CAGGTCTTCAGACACCCCAATTACAACGGCTACACCATCAATAATGACATCACCCTCATCAAGCTGGCCAATCCCGCCCAGATCAACGCGCGGGTCTCCCCCGTGTGCCTGGCTGAGACCAACGATAACTTCGCCGGAGGCATGAGGTGTATGACCTCTGGCTGGGGTCTGACCCGCTCCACCGCTGCCAACACCCCCTCCCGGCTGCAGCAGGCCTCTCTGCCCCTCCTCACCAACACCGAGTGCAGCCGTTTCTGGGGCAACAAGATCACCAGCCTGATGATCTGCGCCGGAGCCTCTGGAGCCTCCTCCTGCATGGGCGACTCTGGCGGTCCTCTGGTCTGCCAGAAGAACGGMGCCTGGACTCTGGTGGGTATCGTGTCCTGGGGCAGCGGCASC…
nucleoside diphosphate kinase 2	AAAGTCGGATCTGATGTCCGGCACTCACCTCACAGTTCTCCTCAGTCCCAGAACTCAGCCTCCTCAGCAGACATGGAGCGTACCTTCATCGCTGTGAAGCCTGATGGCGTCCAGAGAGGACTCTGTGGCGAGATCATCAAGCGCTTCGAGCACCGTGGCTTCAAGCTGGTCGCCGCCAAATTCGTGCAGGCCTCTGAAGACCACATGAAGAAGCACTACCTGGACCTGAAGGACATGCCTTTCTACGCAGGCCTCTGCAAATACATGTCCTCCGGACCCGTCTTCGCCATGGTTTGGGAGGGTCAGAACATCGTGAAGCTGGCCAGGATGATGCTGGGTGAGACCAACCCCGCTGACTCCAAGCCCGGCAGCATCCGCGGAGACCTGTGCATCAACATC…	[C/T]	GTCCGTCAGCTCCGCCCACTCATCTGTTAGCCCCGCCCACTCTACAGTCGACBCTTTGGTCTTCACTGGTTCCACCAAACATGCAGCACTGATCAATAAAGTCTCATGTTAACCACCACAAAGACAAAAAGAAAGGGGGCGGCGCGCGCAGCTTCTTCGAGATATCCTTGACATTAGTTCAAGCGGAGAGACAGGCTTTTACGTGGGGGGAGCAGGGAGATCGTGTTTTTTAAACACGTGGGGACGAGCTTTTAGCACGATTAACGATTTTCTATGAATCTGCTGTCAGTG
Titin cap	TGAATTAGGCCGAGGGCGAAGAGACGCATCCTGCTGAACCATCCCAGGCTTTTAAAGAACTCGGAGGAGGCAATAAACCCTTCTATAATCTCAGCATAGCGGAGAAGATGCCTTTCTGTAGCGTGCTGGAAAAGAAAAACGGAGTGGTGACGGGGGGCGAGCTGACCTGCAGCGTTCGGGAGGAGAACAAGGCAAAAAGGGAGAGCTACAGCGCCGACTGGCACAGTATTACCCTCAAGACYCARCCTCAGGAGAGGCAGACCCTGAAGATGAACGACGACTCCCGCAGAGAGACCATGTCCCGGCAGTGGCAGTGTCGCTCTCTGATTCAGACCTGCCCTTCGGGGGTCTTCAGGGTGGGCACCGTGGAAAGAGGGGTGAGGGAGCACCAGCTGCTGC…	[G/C]	TGCAGCCCTTCCCGACGCCAGACGGAGTCTGTCCCAGCAAGAGGAGCGTGGACGAGATCACCAGGGACCTCCCGCCGGTCAAGCCGACTCTCATGGAGTTTGCCAAAGCACCCAAAGCGCTGGGTCGCTCTATGTCCCAGGGAAGCCCAAAGAGGCTGAGCGAAAACAGCGAAACAATATAAAAGGGCCGGCGCAGCTCTCTCGAGATCCCTGACATTATCCCCCCCCCGCCGACACAGGTGAATCTCCCGCGCGCACAGGCTTGTTGTGTTTAGCGCCGACACAACAGTTGTGTCATTG
Cytochrome p450 (Cyp3A4)	ATGGGTTACTTCTACTTAACCGCTGAGACATGGACCCTGCTGGTGGCCTTTGTCACTCTGCTCCTCATATACGCCTACTGGCCATATGGGACTTTCAAGAGATTAGGGATCTCAGGTCCCAAACCCGTCCCATTTTTTGGTACAATGCTGCATTATCGAAGGGGGTTCTTCACCTTCGACGAAGAATGCAAAAAGAAATACGGGAAGGTATGGGGAATCTACGACGGCCGCCAGCCTGTGCTGTGTGTCACAGATCCTGAAATCATAAAGGCGGTCCTGGTTAAGGAATGCTTGTCTTTCTTCACCAACCGCAGGAACTTCCATCTGAACGGGCCGCTGTATGATGCCGTGTCCATTGCTGAAGATGACCAGTGGAAAAGGATCCGCAGTGTCCTGTCT…	[A/G]	TCGTGATTCCAAAGGACATGGTTGTCATGATACCTACATGGCCTCTGCACCGGGACCCTGAGATCTGGCCTGAACCAGAGGCGTTCAAACCTGAGAGATTYAGCAAGAAAAACAAGGACAACATTGATCCATACATATACATGCCCTTCGGATCGGGGCCAAGGAACTGCATTGGGATGAGATTTGCTCTGGTGTTGATAAAACTGGCGGTGGTGGAGATCCTGCAGCAATACAGTTTCTCTGTTTGTAAAGAGACTGAGGTCCCATTTGAGATGGATATCCAGGGTCTGCTCGCACCCAAAAGACCCATCCAACTGAAGCTGGTGCCTCGCTCCTAATCGTCCAGCAAAAGAAATATGTCAAAATGGCAGATTTTGATGTGTTTGTTATGTGAAATTT…
Atrial natriuretic peptide	AAAAAGAATAATGCGATCGGATCTGATGTCTGCTGTCCTCGGGAGCGGGCCTCCAGCTGCTTCGGAGCCAGGATGGATCGAATAGGAACGTCAGCGGCCTGGGATGCAACAGTGCAAGAGGGTAGCCTGAATGCTTCTCGGTCCGGATGCTGGATTCACTCTGAGCCTGAAGATCCAGCTGAGGACATCCATGACTCCGTTGTCCTGCTCTGGGGAAGACTAACTGTTGTGAATGTAAATACGTGTGTCTCACCGTGTGACGTGGAAACGTGTGTCCGCCATGTCCACAGACGGCGTTATATAGTTATCAGTGCCGAACGTGTGAAAAGAATTCAACGTTTTCCTCTGGTTTTCTAATACAAACACGTAAAATGAAAAATAAATGACTTTTTTTACATG…	[G/C]	TTGTAGCACAACATTACAGCTCTGCAAAAAAAAGGTTGTTTGAGTGGAGTGATAGTTTTGTGGTCCTRATTAGGTTGTATTATTTAACCACTGACTGTGGCTCTTGATAACTAYATGAAGAACCAACCAGTGTTTTTAAATGTATATACGATGGCAACRCATGGCTGAGYGTTTTTTCTGTCTTTTCATGRAATAATTGCTGTGAYTTTCCACAACAGAATGACTAATAAAGTGCCGATAATGCTTTTTACGTCTAAACAGAAGGAGAAAATAGAATATAACATAAAATAAATATAAAAGATATTATTAATGGGGGGGGCGCGCCGCTCTCTCTCGAGATATTATCTATATATTATCTCCCGCGCACGCGCGGGTTTTATAAGGGGGGACCCCTCTACG…
Ribosomal protein S2	TGAATCACAAATGGCGGACGACGCCGGTGGTAGAGGAGGTTTTCGCGGAGGTTTCGGAGCAGGTGGCCGAGGTCGCGGCCGTGGACGCGGCAGGGGCCGTGGAAGGGGCCGCGGTGCTCGGGGTGGCAAGTCCGAGGACAARGAGTGGGTGCCCGTCACCAAGCTGGGYCGCCTTGTTAAGGACATGAAGATCAAGACCCTGGAGGAGATCTACCTCTACTCTCTTCCTATCAAGGAGTCAGAGATCATTGACTTCTTCCTGGGTTCTGGTCTGAAAGACGAGGTCCTGAAGATCATGCCCGTGCAAAAGCAGAC	[C/T]	AGGGCCGGTCAGCGCACAAGGTTTAAGGCCTTTGTTGCCATTGGCGACTACAACGGCCACGTTGGTCTGGGAGTGAAGTGCTCCAAGGAGGTAGCCACGGCTATCCGTGGAGCCATCATCCTKGCCAAGCTGTCGATCGTTCCAGTCAGGAGAGGCTACTGGGGCAACAAGATCGGCAAACCCCACACCGTSCCCTGCAAGGTGACGGGCCGCTGCGGGTCCGTGCTGGTGCGYCTCATCCCGGCTCCCCGCGGTACCGGGATCGTGTCCGCCCCCGTGCCCAAAAAGCTGCTCATGATGGCCGGTATCGAYGACTGCTACACCTCCGCCAGGGGCTGCACCGCCACCCTGGGCAACTTCGCTAAGGCCACCTTTGATGCCATCTCAAAGACCTACAGC…
60S ribosomal protein L35	ATAAGAATCGCCGAGGCCTCGTGCCGAATTCGGCACGAGGCGACGACGACATGGCCAAGATCAAGGCAAGAGATCTGCGGGGCAAGAAGAAGGAAGAGCTGCTGAAGCAGCTGGATGACCTGAAGAACGAGCTGTCCCAGCTCCGTGTGGCCAAAGTGACCGGCGGAGCAGCCTCCAAGCTCTCCAAGATCCGTGTTGTTCGCAAATCCATCGCCCGAGTCCTGACTGTAATCAACCAGACGCAGAAGGAGAACCTGAGGAAGTTCTACAAGGGCAAGAAGTACAAGCCTCTGGACCTGAGGCCCAAGAAGACCAGGGCCATGCGGCGCCAGCTCAACAAGCACGAAGAGGG	[C/T]	CTGCGCACAAAGAAACAGCAGAGGAAAGATCTCCTCTATTCTATGCGCAAATTTGCTGTCAAAGCTTAAAGGCTTTTGTTATTGACAAAATAAAATCTGTTGAAAAGACTAAAAAAATACCTAAAAAAATGACCAAACGTCCAGAGATGTAACGGAGACTTTTTTATCCACATCGCACACAA
14-3-3 protein zeta	CAATCGATCTGATGTCGATACTAGTTCTGGGAGCTATTTTATCTCTGTTTTTAGTGACATGTCGAACAGATTATCCGGCCTTCTGACGGGCACGCTCGGGGAAGCCCCGGCGTCCTTTTTGTTGGGCTGGATTTTCCGAGGAAGTTGGCAGAATGTGCGATATCCACGTGGGGCAAAGAAGTGCTTAATGTTTTACACTACGATTAGTCTCGTGTTTTATAGCTGTTCCTGGACTGTGTTTTGTGCTGAAATACTGTAAGTGTTGACACATGCTAGATCTCTTTAACACTAACTTATTTCTAACTGGTTTGATTCTTCACCAACGTTGGGAGATTTCTCACCTGTGTAAAAAGTGTCTGTTTGACCCGGTTCCCCC	[A/G]	CTGAGATCACGGGCAGCACAGACATGAGCTAACACGTTAGCTTCTGCTGCTTCTCCCCTGCTTTATCATAAAGCTCCTCTAGAATCAGATTTTCTTTCTTAGGCTGTTTCATTTCTTGCTCTCCTGTATTTGTTTTTTTCTGTTTTGCTTCATTATATGTAACTTGGAGCTGATTTGTACTACTGGATATCTGACTGGAGCCACAGACAGGGAATCTGTAACGTTCTTGTTGAAACACAGCATGGCATTAACATTAACATCTTTTCCCCGGGGGGGGCGGCCCTTCTATATTGGGTCTTACTCTGGGGTTTACGTAGCCCCG
Lactate dehydrgenase B (SNP 654)	AGCTGGCCTTCACCTCGCTCCGCGGGCACCACTCAGTCTCTGATCCCAGACTTTTCTCCTGATCTCTGCAATCATGTCCTCAGTCCTGCAGAAGCTGATCACCCCCCTGGCCAGCTCCTCCGCTGAGCCTCCCAGGAACAAGGTGACCGTGGTGGGTGTGGGCCAGGTCGGCATGGCGTGTGCCGTCAGCATCCTGCTGCGGGACCTGTGCGACGAGCTCGCTCTGGTGGACGTGATGGAGGACCGCCTCAAAGGGGAGATGATGGACCTGCAGCACGGCCTCCTCTTCCTGAAGACGTCCAAGGTGGTTGCCGATAAAGACTACGCCGTGACGGCCAACTCCCGCCTGGTGGTGGTGACGGCCGGCGTGCGGCAGCAGGAGGGCGAGAGCCGCCTCAA…	[T/G]	CCTTCAACGGCTGGGTGCTGGGCGAGCACGGAGACACCAGCGTTCCCGTGTGGAGCGGCGCAAACGTCGCCGGGGTCAGCCTGCAGAAGCTGAACCCGGAGATCGGCACCGACGGCGACAAGGAGCAGTGGAAGGCCACCCACAAGGCCGTGGTGGACAGCGCCTACGAGGTGATCAAGCTGAAGGGTTACACCAACTGGGCCATTGGCTTCAGCGTGGCTGACCTGACTGAGAGCATCGTGAAGAACCTGAGCCGCGTCCACCCCGTCTCCACCATGGTTAAGGACATGTTCGGCATCGGCGAGGAGGTCTTCCTGTCTCTGCCCTGCGTCCTGAACGGCAGCGGCGTCGGCAGCGTGGTGAACATGACCCTGACGGMCGCGGAGGTGGCCCAGCTGA…
Lactate dehydrgenase B (SNP 1033)	AGCTGGCCTTCACCTCGCTCCGCGGGCACCACTCAGTCTCTGATCCCAGACTTTTCTCCTGATCTCTGCAATCATGTCCTCAGTCCTGCAGAAGCTGATCACCCCCCTGGCCAGCTCCTCCGCTGAGCCTCCCAGGAACAAGGTGACCGTGGTGGGTGTGGGCCAGGTCGGCATGGCGTGTGCCGTCAGCATCCTGCTGCGGGACCTGTGCGACGAGCTCGCTCTGGTGGACGTGATGGAGGACCGCCTCAAAGGGGAGATGATGGACCTGCAGCACGGCCTCCTCTTCCTGAAGACGTCCAAGGTGGTTGCCGATAAAGACTACGCCGTGACGGCCAACTCCCGCCTGGTGGTGGTGACGGCCGGCGTGCGGCAGCAGGAGGGCGAGAGCCGCCTCAA…	[A/C]	CGCGGAGGTGGCCCAGCTGAAGAAGAGCGCCGACACCCTGTGGGGCATCCAGAAGGACCTGAAGGACCTGTGAACACGTCCACCCCACCGTGCAGAAGACCCCCGTCGTCTCACAGCCTTCCTTCGTTTTTCTATCGTCCCGTTTTCAGACTTTAACGCCCTTACTGTAGGAAGCTATGAGTGCCTTTTAGAGCCGAGGCAGGGAGGATTTGGAGATTCTATCGCTATGTATCAGTGCTGCAGTCTGTCGCTCATAGGTTACCGTCGCTCTAAATCCACTGATGTGATTCCTAAAGTAAGATGTCGGCTTCCAAACCGCTCGTTGGCTTCTTCTTCTCCCGTGTTTTGTGTTGCCGACTCCTACTAGCCTTCTCAGGAAGGGTTCCTACGTGTGGCTTT…
Glyceraldehyde 3 phosphate dehydrogenase (GAPDH)	AGGAATCGGCACGAGGGGCAAACTGACTGGCATGGCCTTCCGCGTCCCCACCCCCAACGTCTCAGTGGTTGACCTGACCGTCCGTCTGGAGAAACCAGCCAAATACGATGACATTAAGAAGGTTGTGAAGGCTGCAGCTGAGGGTCCCATGAAGGGTGTCCTGGGATACACTGAGCACCAGGTCGTCTCCACGGACTTCAACGGTGACAGTCACTCCTCCATCTTTGATGCTGGTGCCGGCATCGCCCTCAATGACCACTTTGTCAAGCTCGTTTCATGGTACGACAACGAGTACGGCTACAGCAACCGCGTCTGCGACCTCATGGCCCACATGGCTACCAAGGAGTAAACCAACCAACCAG	[C/T]	TGGCTGAACGTCACAGAGTGTCCCTCATTCTCATTTTATACAGAGTTATAAATGTACGATAAGCTGTATGATCCGACTCTGCCTAGTTCCATCAGATGGTTGACTCCGCCCCCTTTCACCACACGCCTGAGGAAAYGTCCCACATGACAAATGAGTTAATCTGTTGACCAATTCTTTTTTTTTTTATTKGGTAAACTCCCTGTTCTGTTCTTGTGTGGATGGAGTGACGGTGTGAAAGTTTTCCTGTCTGCAGGACTCTAGTGCTGCARACAGTGGTGGAATAAAGTCCTTTGTTTGTGCCAGGAGAAAGAGAAGACTTAAAGAAGAGGCGCGGAGAGTCTGTGCTTTATACCCCCCG
Cytochrome b (Cytb)	TTCGGAGGAATTCTAACGGAGCGGCCGAGCTTCCTGAGGACAAATATCCTTCTGAGGGGCCACCGTTATTACCAATCTCCTGTCCGCCGTCCCTTACGTAGGAGATGCACTGGTACAATGAATCTGAGGTGGCTTCTCAGTTGATAATGCTACATTAACCCGGTTCTTTGCCTTCCATTTCCTCCTCCCATTTGTCGTAGCCGCTGCAACCATGGTCCACTTAATYTTTCTACATGAAACAGGATCTAATAATCCCACAGGCCTGAACTCYGATGCCGACAAAATTTCATTCCACCCTTACTTTTCTTACAAAGATATTCTAGGATTTGCCCTCCTTCTAGCAACCCTAATTTCTTTAGCATTATTCTCYCCTAACCTTCTTGGAGAYCCAGAAAATTT…	[C/T]	ATTCTTATAGTAGTGCCTATTCTTCATACATCTAAGCAACGAAGCCTAACCTTTCGACCTGTAACTCAATTCCTATTTTGAYTATTAGTAGCAGATGTCGCTATCCTTACATGAATTGGGGGYATACCTGTAGAACATCCCTTCGTCATCATTGGCCAAGTAGCYTCCTTCCTGTATTTTTCTCTATTCCTATTCCTCTCCCCTGCCGCAGCGTGACTAGAGAATAAAGTCCTTGGATGATAACAAAAAAAAAAAAAGGGGGGGCCCGCAGTCTTCCGGGAGGATACCGGGCACTTTTATCCCCCCCCCGG
Cytochrome oxidase subunit I (COXI)	CAAAATTCGGGATCCTGATGTCTGACTACTCCCACCCTCATTTTTACTTCTCTTAGCCTCTTCCGGTGTTGAAGCCGGGGCTGGTACAGGTTGAACAGTCTATCCCCCTCTAGCAGGTAATTTAGCTCATGCTGGGGCTTCTGTAGATTTAACTATTTTTTCCCTTCACTTAGCTGGTATTTCATCAATTTTAGGTGCTATTAATTTTATTACAACTATTATTAAYATAAAACCTCCAGCTATCTCCCAATACCAAACCCCYCTGTTCGTCTGAGCTGTCTTAATTACTGCTGTACTTCTTCTACTTTCCTTACCAGTTCTTGCTGCAGGAATTACAATACTGTTAACTGACCGAAATTTAAATACTACATTTTTTGATCCGGCAGGCGGAGGAGATCC…	[C/T]	TTTATTGTTTGAGCCCATCACATATTTACAGTCGGAATAGACGTAGACACTCGAGCTTACTTTACATCTGCTACTATAATTATTGCTATTCCAACAGGAGTRAAAGTGTTTAGCTGATTAGCTACTCTCCATGGAGGATCTATTAAATGAGAAACYCCTTTACTCTGAGCATTAGGATTCATTTTCCTATTTACAGTAGGGGGACTTACAGGAATTGTTTTAGCTAATTCATCCTTAGATATTGTGCTCCACGATACTTATTATGTAGTTGCTCACTTCCATTATGTCTTATCCATGGGAGCCGTATTTGCAATTATCGCTGCCTTTGTTCATTGATTCCCTCTGTCTCAGGTTACACCCTTCATAGCACATGAACTAAAATTCATTTTGGTAATATGT…
SLC25A3	GTGAGGATCGGACGAGGGCGGCGGCCGCGACATCAGACGAGGGAGACAGTTGCGAGTTCGGCTCTCAGAAGTATTTAGTCCTGTGTGGTTTTGGTGGGATTCTGAGCTGTGGCACCACCCACACGGCCGTCGTGCCCCTCGACCTGGTCAAATGCAGAATGCAGGTGAATCCCGATAAATACAAGAGCATTGGCAATGGCTTTGCAGTGACCGTCAGGGAGGATGGCATGAGAGGCCTGGC	[G/C]	AAGGGCTGGGCCCCTACCTTCATCGGCTACTCCATGCAGGGGCTGTGCAAGTTCGGCTTCTACGAGGTCTTCAAGATCTTCTACAGCGACCTCTTGGGAGAGGAAAACACCTACCTCTGGAGGACATCACTGTACCTGGCCGCCTCAGCCAGCGCAGAGTTCTTTGCCGACATCGCTCTGTCTCCCATGGAGGCTGTGAAGGTCCGTCATCCAGACCCAGCCCGGCTACGCCAACACCCTCAGACAGGCCGTCCCTAAGATGTTTGCAGAGGAAGGACTCTGGGCGTTCTATAAGGGCGTGGTGCCCCTTTGGATGAGGCAGATCCCCTACAACATGATGAAGTTCGCCTGCTTCGAGCGCACCGTAGAGCTGCTGTACAAGTATGTTTGTCCCTAAAG…
Tropomyosin	AATTGTATGACTCGGCATGCAGGGACGAGAGAGAGATGGAGATCCAGGAGATCCAGCTGATAGAGGCCAAACAATCGCTGAAGGAGGCAGATCGCAATATGAGGAGGTCGCTCGTAAACTGGTCATCATTGAGGGTGACCTGGAACGTACAGAGGAGCGTGCTGAGCTGTCAGAAAGCAAATGCTCTGAACTTGAGGAAGAGTTGAAAACTGTGACCAACAACCTGAAGTCACTGGAGGCCCAGGCAGAGAAGTACTCACAGAAGGAAGACAAGTATGAGGAAGAGATTAAGGTTCTCACCGACAAGCTGAAGGAGGCTGAGACTCGTGCTGAGTTTGCTGAGAGATCAGTGGCCAAGCTTGAGAAGACCATCGACGACTTGGAAGATGAGTTGTACTC…	[A/G]	TTTTCCTTTTCCTCCCTGTCTTTGCTTTTCTTTTCTTTCCTCCTCATGTTTTCGAGTCAGTTGCACCCGATCACTTGTACAGAACCCTAGAATCTTCCTGCCTTGTTAAAAATAAACATCCTTCCTTCTATGT
Nucleoside diphosphate kinase 1	AATCGATCTGATGTCTGGATGTCTGGGTTCTGAAGCGGAGCTCCACTAGTGAAGAAAATGGCCGAATCAGAGGAGCGCACCTTCCTTGCCATCAAGCCCGACGGCGTGCAGCGCGGCATCATCGGCGA	[G/C]	ATCATCAAACGGTTTGAGATGAAGGGCTTCAAACTGGTGGGCATGAAGATGCTTGAGGCCTCTGAGGACCTTCTGATGGAGCACTACATWGACCTGAAGGACCGGCCCTTCTTCCCTACCCTCCTCAAGTACATGAGGTCTGGTCCAGTGGTTGCCATGGTGTGGGAAGGAAAGGGCGTGGTGAAGACTGGCAGAGTCATGCTGGGTGAGACCAATCCTGCTGACTCCAAACCCGGAACCATCAGAGGAGACTTCTGCATCGACGTCAGCAAGAACATTATCCATGGCAGCGATTCRGTGGAGAGTGCCAAAAAGGAGATTTCCCTKTGGTTCAAACCCGAAGAGCTGGTCACCTACACAAGCTGTGCCTTCAGTTGGCTCTACTGACCTGTTCAGGAC…
60S ribosomal protein L6 (RPL6)	GGGCCGCATTTATTTTCATAGACTACATGAGCAGAGGGAGACAAGAAAAAGTCTGCCAAGAAGAAGCACGGGAGCCGGAACCCGGCCCTGGCCCGGGGCATCGG	[G/C]	CGCTACTCCCGGTCTGCCATGTACGCCCGCCGGGCGATGTACAAGAGGAAGACCAAGATGACCGAGACCAAGATGGAGAAAAAGATCAAGGAAAAACCCAAGGCCACGGTTGTCAAGACTGTCGGAGGGGACAAGAATGGAGGCACCCGTGTTGTGAAGCTGCGCAAGATGCCCCGCTACTATCCCACAGAGGATGTTCCCCGTAAGCTGAAGAGCCATGGCAAGAAGCCCTTCTGCCAGCACAAGAGGAAGCTGCGCTCCTCCATCACACCTGGGACGGTCCTCATTCTGCTCACCGGTCGCCACCGTGGAAAGCGTGTGGTGTTCCTGAAGCAGCTCTCTAGCGGTCTCCTGCTTGTCACCGGCCCTCTAGCCGTGAACAGAGTCCCCCTCAGAAGG…
Actin binding LIM protein family 3	GTAGTTTAATATGTCATACTGTAAACGTATCACACTAAATACAGATTTTCTATTAGTGAAGCTGTGTGAGCAGCTCATAAACGCCAGTCATCACTTAAAGCACACAAGCCGAAAAAGAGAGTCGAAGT	[C/T]	CTGTTGCATTTGATCTTTATCATCATGAACAAATATTTCGAGCTTATTAAATAATTTGTGTCCATGCACGAGCTGATCACCACCATTATCA
1176_169	AGGACAGGCAAATTCCACTCAGTTCTAATGAGCTAGCTGTGCTGCTCTTTCTCCTCTGTCTCTCGGGTCCTCCTGCCAGTTCACCACTAAAAGGTTTGAATTAAAATTTTAAACAGAGCTGGGCCATGCTTCTCAGGCTTTTATATCTAAAACATTT	[C/A]	ATATAGTTTTTGTCGGCTAAGGTCAGAACCCTACCGTCGAGTTCTTGCTGCGTCTCAGAACGCTCAAATGTTTACCAGTCAAAAAATTT
HD domain containing 2 (HDDC2)	GGTATTACATTTACACCGCACACTCCTTTGCATGTAGGTCAACAGGTTGCCCCCCTGTACACCATTCCTAAGCAGT	[C/T]	TCCCGCTGCAATACGTCTGCACAACGCAAACCCGGAATAATGCACGTAGATATGTCTGCCACTTAGTTCTTCTGCAAATAATTGTGTCATTCTTATTCAATTGTTCTTATACAACTTGCATTTGTTTTGTTTATTAATCCATATTATATTATTTTACACTTA
40S ribosomal protein S17	AAATTTTGGGCCGAGCAACATGGRACGAGTCAGGACCAAGACGGTGAAGAAGGCCGCCAGGGTCATCATCGAGAAATACTACACCCGGCTGGGAAG	[C/T]	GACTTCCACACCAACAAGAGGGTGTGCGAGGAGATCGCCATCATCCCGAGCAAGAAGCTCCGCAACAAGATTGCTGGGTATGTGACGCATCTGATGAAGAGGATCCAGAGGGGTCCCGTCAGAGGAATCTCCATCAAGCTGCAGGAGGAGGAGAGGGAGAGGAGGGACAACTACGTTCCTGAGGTGTCGGCTCTGGACCAGGAGCTCATCGAGGTTGATCCCGACACCAAAGAGATGCTGAAGCTGCTGGACTTCGGCAGCCTGTCCAACCTGCAGGTCACCCAGCCCCCTGTCGGCATGAACTTCAAGCAGCCCCGGGGAGTCTAGACGTCTGTAAACTTTCTTCCTAATAAAATCCGTTTGGGACAAAAAAAAAAAAAAAAAAATCAGGGGGGGGGC…
1173_79	AGTGATACACTAGAAATGTAGCAGCCAGCATATAAGTCAGAATAAGTCATCCCGCTGACTGGCTGTCATGACATCA	[C/T]	CCTGTACAGGAAGCCAAAATGGACCAAGATGAGACGGGATAAGAAAACCTCAGCCCGGCGGGCTTTTCTTTGCCGTTTTTTTTTTCTTCTTCTGCTTGTGGCTCAGGCAGGACTGGTTTGAACTCGTAAGGCGATGGGAGGAGGGCGGGAGAGTCGTCG
Ribosomal protein	GGGCCACATTTTCTTCCTGTGGAGCTAACCACGTTKGTAGCGTCCGTTCCTGGCTCACCGCTGTTCGCTTGAATTTCTTCCGAATAAGTCGGTCAGGAATAATTAAAATGGCTTTTAAGGACACTGGTAAGGCCCCTGCTGAGACCGAGGTCGCCATCCATCGCATCCGGATCACCCTCACCAGCCGCAACGTCAARTCTCTGGAGAAAGTSTGTGCTGACCTGATCCGTGGCGCCAAGGAGAAGAACCTGAAGGTTAAGGGACCRGTCCGCATGCCAACCAAGACTYTGCGCATCACCACCAGGAAAACTCCCTGCGGCGAGGGATCYAAAACCTGGGATCGCTTCCAGATGAGGATCCACAAGCGCCTGATTGATCTGCACAGTCCATCTGAGATTG…	[A/G]	CCAGGCGTAGAGGTTGAAGTCACCATTGCAGACGCATAAGCAGTGCCGTTTTTCAATAAAKACCTGAAAA
Chymotrypsin-C	TCTGGAACGGATGAAGCTTGTGGTGCTTGCTTTGCTCATTGCCGGGGCCTATGGCTGCGGCAACCCTACCTTCCAGCCTGTTGTGAGCAGAGTGGTGAACGGAGAGGATGTCAGGCCTCACAGCTGGCCCTGGCAGATTTCCCTGCAGTACAACAGTAACGGCGAATGGAGACACACTTGCGGAGGCACCCTGATCTCTGACCAGTGGGTTCTAACTGCTGCTCATTGTATCAGCTCAAGCAGGCAGTACAGAGTGGCCCTGGGAAAGCACAACCTGAAGGA	[A/G]	GACGAGAATGGCTCTGCATTCCTGGGCACTGCCACCATCGTTGTGCATGAGAAGTGGAACTCTTTCTTCATTCGTAAYGACATTGCCCTGATCAAGCTGGAGAGCCCTGTTGAATTCTCTGACAACATCCAYGCTGCTTGCCTTCCCCCTGGTGGCTTTATCCTCCCCCATGATGCACCCTGCTATGTGACCGGATGGGGTCGCCTCTACACCGGGGGTCCCATCGCTGACATCCTGCAGCAGGCCCTGCTGCCAGTTGTGGACCACGCTACCTGCAGCAAGTATGACTGGTGGGGCTCTCAGGTGACAGAAACCATGGTCTGCGCTGGTGGAGACGGAATTGTTTCTGGGTGCAATGGGGACTCTGGTGGTCCTCTGAACTGCCAGGGCTCTGACGGA…
Translationally controlled tumor protein	TGTGGGCGTGTCCAGTGCTATAACAAGCGCTATTGTTGTGGTCGGGTGCGCCAAATGTGTTGTGTGGGGGGGATAAGTTAGTATATCTCCCGAGGAGGCGGCGCGCCCCCCCACTGTGTTTTTATTTTTTTCCTTTCTCCCTCTTCTAAAGTAGAGGTACGTTTTATTTCCAAATTAAACCTGAAGTCTTTGCATTGCAGATGGACTAGTGTGACAACCATAAACCCAAGCATGATGACGGCCGTGGATGGATTGCTGATTTGCAGCCAGAGTCAGAGCTTCAC	[T/G]	TTCTGTGCAGCCGTTTAGTTTTTAACATGACCACTGGATCAAAGTAAAAAAAATACTGAAGGAGGAAGAAAAAAAAGTTAAAAACTGTATCTGGTGACCGAATGGCAATAGATTGCCTACAGTTTGTTGATGCTGCGGGCCGAGTATCCGTTCAGGCACGATGCAGAATGAGGCCCCTTCAAGTCTGCGCTTTGGGGGAATTTGGGGGGAGCAGCAGTCAATTGAACAGCAGGTTTTATTCCGGCCAGTTAACATTTCTCAGCCTCCAGGCCATCTTTGAAGAAAAGCATGTATGGCGTGATGCCGTCCTCACGGTAGTCCAGCAGGCCCACCATGCCATCTACGTTCATCGACTCTCCTGTGAAAAACTGATAGTTCTTGATGTTTCCGAGGACCTTC…
