# Supplementary material for: Steep, coincident, and concordant clines in mitochondrial and nuclear‐encoded genes in a hybrid zone between subspecies of Atlantic killifish, Fundulus heteroclitus
Source: Ecol Evol. 2016 Jul 22;6(16):5771–87. doi: 10.1002/ece3.2324 (PMC4983590; doi:10.1002/ece3.2324)
Supplement: Supplementary file 4 — Table S7. Multilocus mitochondrial and nuclear SNP genotypes for all individuals used in this study. [file ECE3-6-5771-s004.xlsx]

## Sheet: mtDNA SNPs
	COX1	Pop	CYTB
pop5 Cheesequake 1243.33		pop5 Cheesequake 1243.33
H3-1	BB	H3-1	BB
H3-10	BB	H3-10	BB
H3-12	BB	H3-12	BB
H3-13	BB	H3-13	BB
H3-14	BB	H3-14	BB
H3-15	BB	H3-15	BB
H3-16	BB	H3-16	BB
H3-17	AA	H3-17	AA
H3-18	BB	H3-18	BB
H3-19	BB	H3-19	BB
H3-2	BB	H3-2	BB
H3-20	BB	H3-20	BB
H3-21	BB	H3-21	BB
H3-22	BB	H3-22	BB
H3-23	BB	H3-23	BB
H3-24	BB	H3-24	AA
H3-25	BB	H3-25	BB
H3-26	BB	H3-26	BB
H3-27	BB	H3-27	BB
H3-28	BB	H3-28	BB
H3-29	BB	H3-29	AA
H3-3	BB	H3-3	BB
H3-30	BB	H3-30	BB
H3-31	AA	H3-31	AA
H3-32	BB	H3-32	BB
H3-33	BB	H3-33	BB
H3-34	BB	H3-34	BB
H3-35	BB	H3-35	BB
H3-36	AA	H3-36	AA
H3-37	BB	H3-37	BB
H3-38	BB	H3-38	BB
H3-39	BB	H3-39	BB
H3-4	BB	H3-4	BB
H3-40	BB	H3-40	BB
H3-5	BB	H3-5	BB
H3-6	BB	H3-6	BB
H3-7	BB	H3-7	BB
H3-8	BB	H3-8	BB
H3-9	BB	H3-9	BB
NEXT		NEXT
pop6 Belford 1226.81		pop6 Belford 1226.81
F1-1	AA	F1-1	AA
F1-10	BB	F1-10	BB
F1-11	BB	F1-11	BB
F1-12	BB	F1-12	BB
F1-13	BB	F1-13	BB
F1-14	BB	F1-14	BB
F1-15	AA	F1-15	AA
F1-16	BB	F1-16	BB
F1-17	BB	F1-17	BB
F1-18	BB	F1-18	BB
F1-19	BB	F1-19	BB
F1-2	AA	F1-2	AA
F1-20	AA	F1-20	AA
F1-21	BB	F1-21	BB
F1-22	BB	F1-22	BB
F1-23	BB	F1-23	BB
F1-24	BB	F1-24	BB
F1-25	BB	F1-25	BB
F1-26	BB	F1-26	BB
F1-27	BB	F1-27	BB
F1-28	BB	F1-28	BB
F1-29	BB	F1-29	BB
F1-3	BB	F1-3	BB
F1-30	BB	F1-30	BB
F1-31	BB	F1-31	BB
F1-32	BB	F1-32	BB
F1-33	BB	F1-33	BB
F1-34	BB	F1-34	BB
F1-35	BB	F1-35	BB
F1-36	AA	F1-36	AA
F1-37	BB	F1-37	BB
F1-38	BB	F1-38	BB
F1-39	BB	F1-39	BB
F1-4	BB	F1-4	BB
F1-40	BB	F1-40	BB
F1-41	BB	F1-41	BB
F1-42	BB	F1-42	BB
F1-43	BB	F1-43	BB
F1-44	AA	F1-44	AA
F1-45	BB	F1-45	BB
F1-46	BB	F1-46	BB
F1-47	BB	F1-47	BB
F1-48	BB	F1-48	BB
F1-49	BB	F1-49	BB
F1-5	BB	F1-5	BB
F1-50	BB	F1-50	BB
F1-6	BB	F1-6	BB
F1-7	BB	F1-7	BB
F1-8	BB	F1-8	BB
F1-9	BB	F1-9	BB
NEXT		NEXT
pop7 SandyHook 1220.61		pop7 SandyHook 1220.61
G1-1	BB	G1-1	BB
G1-10	BB	G1-10	BB
G1-11	BB	G1-11	BB
G1-12	BB	G1-12	BB
G1-13	BB	G1-13	BB
G1-14	AA	G1-14	AA
G1-15	BB	G1-15	BB
G1-16	BB	G1-16	BB
G1-17	BB	G1-17	BB
G1-18	BB	G1-18	BB
G1-19	AA	G1-19	AA
G1-2	BB	G1-2	BB
G1-20	BB	G1-20	BB
G1-21	AA	G1-21	AA
G1-22	BB	G1-22	BB
G1-23	AA	G1-23	AA
G1-24	BB	G1-24	BB
G1-25	BB	G1-25	BB
G1-26	BB	G1-26	BB
G1-27	BB	G1-27	BB
G1-28	BB	G1-28	BB
G1-29	BB	G1-29	BB
G1-3	BB	G1-3	BB
G1-30	AA	G1-30	AA
G1-31	BB	G1-31	BB
G1-32	BB	G1-32	BB
G1-33	BB	G1-33	BB
G1-34	BB	G1-34	BB
G1-35	AA	G1-35	AA
G1-36	AA	G1-36	AA
G1-37	BB	G1-37	BB
G1-38	BB	G1-38	BB
G1-39	BB	G1-39	BB
G1-4	BB	G1-4	BB
G1-40	BB	G1-40	BB
G1-41	AA	G1-41	AA
G1-42	BB	G1-42	BB
G1-43	BB	G1-43	BB
G1-44	BB	G1-44	BB
G1-45	BB	G1-45	BB
G1-46	AA	G1-46	AA
G1-47	BB	G1-47	AA
G1-48	BB	G1-48	BB
G1-49	BB	G1-49	BB
G1-5	BB	G1-5	BB
G1-50	BB	G1-50	BB
G1-6	AA	G1-6	AA
G1-7	BB	G1-7	BB
G1-8	AA	G1-8	AA
G1-9	AA	G1-9	AA
NEXT		NEXT
pop8 Navesink 1213.82		pop8 Navesink 1213.82
E3-1	AA	E3-1	AA
E3-10	BB	E3-10	BB
E3-11	BB	E3-11	BB
E3-12	AA	E3-12	AA
E3-13	BB	E3-13	BB
E3-14	BB	E3-14	BB
E3-2	BB	E3-2	BB
E3-3	BB	E3-3	BB
E3-5	AA	E3-5	AA
E3-6	BB	E3-6	BB
E3-7	BB	E3-7	BB
E3-8	BB	E3-8	AA
E3-9	BB	E3-9	BB
NEXT		NEXT
pop9 Metedeconk 1177.96		pop9 Metedeconk 1177.96
D3-1	BB	D3-1	BB
D3-10	AA	D3-10	AA
D3-11	BB	D3-11	BB
D3-12	AA	D3-12	AA
D3-13	AA	D3-13	AA
D3-14	BB	D3-14	AA
D3-15	BB	D3-15	BB
D3-16	BB	D3-16	BB
D3-17	BB	D3-17	BB
D3-18	AA	D3-18	AA
D3-2	AA	D3-2	AA
D3-20	BB	D3-20	BB
D3-21	AA	D3-21	AA
D3-22	AA	D3-22	AA
D3-23	BB	D3-23	BB
D3-24	AA	D3-24	AA
D3-25	AA	D3-25	AA
D3-26	BB	D3-26	BB
D3-27	BB	D3-27	BB
D3-28	AA	D3-28	AA
D3-29	AA	D3-29	AA
D3-3	AA	D3-3	AA
D3-30	BB	D3-30	BB
D3-31	BB	D3-31	BB
D3-32	AA	D3-32	AA
D3-33	BB	D3-33	BB
D3-34	AA	D3-34	AA
D3-35	BB	D3-35	BB
D3-36	BB	D3-36	BB
D3-37	AA	D3-37	AA
D3-38	BB	D3-38	BB
D3-39	AA	D3-39	AA
D3-4	BB	D3-4	BB
D3-40	BB	D3-40	BB
D3-41	BB	D3-41	BB
D3-42	AA	D3-42	AA
D3-43	AA	D3-43	AA
D3-44	AA	D3-44	AA
D3-45	AA	D3-45	AA
D3-46	BB	D3-46	BB
D3-47	AA	D3-47	AA
D3-48	AA	D3-48	AA
D3-49	BB	D3-49	BB
D3-5	BB	D3-5	BB
D3-50	BB	D3-50	BB
D3-6	BB	D3-6	BB
D3-7	BB	D3-7	BB
D3-8	AA	D3-8	AA
D3-9	AA	D3-9	AA
NEXT		NEXT
pop10 Laurel 1155.14		pop10 Laurel 1155.14
C1-1	AA	C1-1	AA
C1-10	AA	C1-10	AA
C1-11	AA	C1-11	AA
C1-12	AA	C1-12	AA
C1-13	AA	C1-13	AA
C1-14	AA	C1-14	AA
C1-15	AA	C1-15	AA
C1-16	AA	C1-16	AA
C1-17	AA	C1-17	AA
C1-18	AA	C1-18	AA
C1-19	BB	C1-19	BB
C1-2	AA	C1-2	AA
C1-20	AA	C1-20	AA
C1-21	AA	C1-21	AA
C1-22	AA	C1-22	AA
C1-23	AA	C1-23	AA
C1-24	AA	C1-24	AA
C1-25	AA	C1-25	AA
C1-26	AA	C1-26	AA
C1-27	AA	C1-27	AA
C1-28	BB	C1-28	AA
C1-29	AA	C1-29	AA
C1-3	AA	C1-3	AA
C1-30	AA	C1-30	AA
C1-31	AA	C1-31	AA
C1-32	AA	C1-32	AA
C1-33	AA	C1-33	AA
C1-34	AA	C1-34	AA
C1-35	AA	C1-35	AA
C1-36	AA	C1-36	AA
C1-37	AA	C1-37	AA
C1-38	AA	C1-38	AA
C1-39	AA	C1-39	AA
C1-4	AA	C1-4	AA
C1-40	AA	C1-40	AA
C1-42	AA	C1-42	AA
C1-43	AA	C1-43	AA
C1-44	AA	C1-44	AA
C1-45	AA	C1-45	AA
C1-46	AA	C1-46	AA
C1-47	AA	C1-47	AA
C1-48	AA	C1-48	AA
C1-49	AA	C1-49	AA
C1-5	AA	C1-5	AA
C1-50	AA	C1-50	AA
C1-6	AA	C1-6	AA
C1-7	AA	C1-7	AA
C1-8	BB	C1-8	BB
C1-9	AA	C1-9	AA
NEXT		NEXT
pop12 RUMFS 1112.22		pop12 RUMFS 1112.22
A1-1	AA	A1-1	AA
A1-10	AA	A1-10	AA
A1-11	AA	A1-11	AA
A1-12	AA	A1-12	AA
A1-13	AA	A1-13	AA
A1-14	AA	A1-14	AA
A1-15	AA	A1-15	AA
A1-16	AA	A1-16	AA
A1-17	AA	A1-17	AA
A1-18	AA	A1-18	AA
A1-19	AA	A1-19	AA
A1-2	AA	A1-2	AA
A1-20	AA	A1-20	AA
A1-21	AA	A1-21	AA
A1-22	AA	A1-22	AA
A1-23	AA	A1-23	AA
A1-24	AA	A1-24	AA
A1-25	AA	A1-25	AA
A1-26	AA	A1-26	AA
A1-27	AA	A1-27	AA
A1-28	AA	A1-28	AA
A1-29	AA	A1-29	AA
A1-3	AA	A1-3	AA
A1-30	AA	A1-30	AA
A1-31	AA	A1-31	AA
A1-32	AA	A1-32	AA
A1-33	AA	A1-33	AA
A1-34	AA	A1-34	AA
A1-35	AA	A1-35	AA
A1-36	AA	A1-36	AA
A1-37	AA	A1-37	AA
A1-38	AA	A1-38	AA
A1-39	AA	A1-39	AA
A1-4	AA	A1-4	AA
A1-40	AA	A1-40	AA
A1-41	AA	A1-41	AA
A1-42	AA	A1-42	AA
A1-43	AA	A1-43	AA
A1-44	AA	A1-44	AA
A1-45	AA	A1-45	AA
A1-46	AA	A1-46	AA
A1-47	AA	A1-47	AA
A1-48	AA	A1-48	AA
A1-49	BB	A1-49	AA
A1-5	AA	A1-5	AA
A1-50	AA	A1-50	AA
A1-6	AA	A1-6	AA
A1-7	AA	A1-7	AA
A1-8	AA	A1-8	AA
A1-9	AA	A1-9	AA

## Sheet: nuclearSNPs
Coastal SNPs
1173_79
1176_169
280_83
65_135
LDHB_1033
LDHB_654
cytochrome_p450
myoglobin
elastase
chymotrypsinogen
ribosomal_protein_S2
60S_ribosomal_protein_L6
nucleotide_diphosphate_kinase
activated_protein_kinase
nucleotide_diphosphate_kinase
atrial_naturetic_peptide
glyceraldehyde_3_phosphate_dehydrogenase
parvalbumin_3
titin_cap
hemoglobin_a
naca
hemoglobin_a
tropomyosin
WAP
TC19110_377
ribsomal_protein
40S_ribsomal_protein_S17
60S_ribosomal_protein_L35
translationally_controlled_tumor_protein
phosphate_carrier_protein_mitochondrial_precursor
POP
Cheesequake-1	,	202	102	101	202	102	102	101	202	101	202	202	102	202	202	101	202	202	202	202	101	202	202	101	102	101	202	202	102	202	102
H3-10	,	0	102	102	202	202	202	102	102	202	202	102	102	202	202	101	202	102	102	102	101	102	101	102	101	101	202	0	101	202	102
H3-12	,	101	101	102	202	202	202	101	101	101	202	202	101	202	102	102	202	102	101	102	101	202	102	101	202	101	202	202	102	202	202
H3-13	,	102	202	202	202	102	202	101	102	101	202	202	202	202	202	101	202	202	102	102	101	202	101	102	101	202	202	202	202	202	102
H3-14	,	101	102	102	202	101	101	101	202	202	202	102	202	101	202	102	102	102	202	102	101	202	101	202	102	101	202	202	202	202	102
H3-15	,	102	202	202	202	102	102	202	102	101	202	202	101	102	202	101	102	202	102	102	101	202	101	102	102	101	102	202	202	102	102
H3-16	,	102	102	202	102	101	101	202	102	101	202	202	202	102	202	101	202	202	102	102	101	202	101	101	101	102	202	102	102	202	102
H3-17	,	102	202	102	102	101	101	102	202	102	202	102	102	202	202	101	202	202	102	102	102	102	102	102	202	101	202	202	101	202	101
H3-18	,	102	102	102	102	102	102	102	101	101	202	202	102	202	202	101	202	202	202	102	102	202	102	101	101	202	102	202	102	202	202
H3-19	,	101	102	202	202	101	101	102	202	101	202	202	102	202	202	101	202	202	102	102	101	202	102	102	101	102	102	202	102	202	101
H3-2	,	102	102	202	101	102	102	102	102	101	202	202	102	102	202	101	202	102	102	202	102	202	102	101	202	101	202	202	102	202	202
H3-20	,	102	102	101	101	101	101	102	202	101	202	202	202	102	202	102	202	101	202	202	202	202	202	102	102	101	202	202	202	202	101
H3-21	,	102	101	102	202	101	101	101	102	102	202	202	202	102	202	102	102	202	202	102	101	202	101	102	101	202	102	102	102	202	101
H3-22	,	101	101	202	101	102	102	102	202	101	202	202	102	102	102	101	202	102	102	102	101	202	101	102	101	101	202	202	102	202	101
H3-23	,	102	101	202	202	202	202	202	202	101	202	202	202	101	102	102	202	102	102	102	102	202	202	202	101	202	202	202	101	102	202
H3-24	,	101	102	102	202	0	102	102	102	101	202	202	202	102	202	102	202	202	102	102	101	102	101	102	101	101	202	202	102	0	202
H3-25	,	102	101	202	202	102	102	102	0	102	202	202	202	202	202	101	202	102	202	102	101	202	102	202	102	202	102	202	102	202	102
H3-26	,	101	202	202	202	202	102	102	202	102	102	202	202	102	102	102	202	102	101	102	101	202	101	102	101	101	102	202	202	202	101
H3-27	,	101	101	102	202	102	102	101	202	102	202	202	202	101	202	101	202	102	102	202	202	102	202	202	202	101	202	202	202	202	101
H3-28	,	101	102	102	101	202	202	101	202	102	202	202	202	202	202	101	202	202	202	102	101	102	101	101	102	202	202	102	101	202	102
H3-29	,	202	102	101	101	202	101	101	202	101	202	202	102	202	202	101	202	101	102	102	101	202	101	101	102	202	202	202	101	202	202
H3-3	,	101	202	102	202	202	102	101	102	101	202	202	101	101	202	101	102	102	202	102	101	202	101	101	102	101	202	102	202	202	102
H3-30	,	101	102	202	202	102	202	102	101	101	202	202	202	101	202	101	202	101	102	102	101	202	101	101	101	202	202	202	101	202	102
H3-31	,	101	102	101	202	202	202	102	102	102	202	102	102	101	202	101	202	102	202	102	101	202	101	102	101	102	202	102	202	202	202
H3-32	,	102	102	101	202	102	202	102	202	101	202	102	102	202	202	101	202	202	202	102	101	202	101	102	101	101	202	102	102	202	102
H3-33	,	102	202	101	202	102	102	102	202	101	202	202	202	102	102	102	102	202	102	102	101	202	101	102	202	101	102	202	202	202	102
H3-34	,	102	101	202	202	202	102	102	202	102	202	202	202	102	202	202	202	102	102	202	101	202	101	102	202	101	101	202	101	202	102
H3-35	,	101	202	102	202	0	202	102	202	101	202	202	102	202	202	102	202	202	102	202	102	202	202	102	101	202	202	202	102	202	202
H3-36	,	102	202	202	202	101	101	101	202	101	202	202	202	202	102	101	202	102	102	102	102	102	102	202	202	102	102	202	102	202	102
H3-37	,	202	202	202	202	102	102	102	102	102	202	102	101	102	202	102	202	202	102	102	101	102	101	101	202	102	202	102	202	202	102
H3-38	,	102	101	102	202	102	202	102	202	102	202	202	202	102	202	102	202	102	102	102	102	202	102	101	102	202	202	202	102	202	102
H3-39	,	202	102	202	202	102	102	101	202	101	202	102	101	202	102	101	202	202	102	202	101	202	102	202	101	101	202	202	102	202	102
H3-4	,	102	101	101	202	102	102	101	102	102	202	202	101	102	202	101	202	102	202	102	101	202	101	101	102	202	202	202	102	202	101
H3-40	,	102	101	202	202	101	101	102	102	101	202	202	102	102	102	102	102	102	102	202	101	202	101	102	101	101	202	202	101	202	101
H3-5	,	101	202	0	102	101	102	101	102	101	202	202	202	101	202	102	202	202	102	101	102	202	102	101	101	101	202	202	101	202	102
H3-6	,	202	102	202	202	102	102	101	202	101	202	102	202	101	202	101	202	202	101	202	101	202	101	101	202	202	202	202	102	202	202
H3-7	,	102	101	102	202	202	202	102	102	101	202	202	102	102	102	101	102	202	202	202	102	202	102	102	101	101	202	202	101	202	102
H3-8	,	101	102	102	202	102	101	102	202	102	202	102	102	0	202	101	202	202	102	202	101	202	101	101	202	202	202	102	101	202	101
H3-9	,	101	101	101	202	102	0	101	202	102	202	202	202	101	202	101	0	102	101	202	101	202	101	101	202	102	202	202	102	0	202
POP
Belford-1	,	102	102	202	202	102	101	101	202	102	202	101	102	101	202	101	102	202	102	102	101	202	101	102	102	202	102	202	202	202	202
F1-10	,	102	202	202	202	102	102	101	102	102	202	101	202	202	202	102	202	102	202	202	202	202	202	102	101	202	102	202	102	202	102
F1-11	,	0	202	202	202	101	101	101	101	202	202	202	202	202	102	101	101	101	101	102	102	102	102	102	202	202	202	101	202	202	101
F1-12	,	101	101	0	202	202	102	102	101	102	202	202	102	202	102	101	202	202	101	102	202	202	202	102	102	101	202	202	202	202	102
F1-13	,	102	102	202	202	202	202	101	102	101	202	202	202	102	202	101	202	202	102	202	101	202	101	102	101	101	101	102	101	102	102
F1-14	,	102	202	202	102	102	202	101	102	101	202	202	102	101	202	101	202	102	202	202	101	202	101	102	202	202	102	202	102	202	202
F1-15	,	101	101	101	101	102	102	202	102	102	102	202	202	202	202	102	202	202	102	102	101	102	102	101	102	102	101	102	102	202	101
F1-16	,	102	202	202	202	202	202	102	101	102	202	202	102	101	202	102	202	102	102	102	102	202	102	202	101	101	202	102	102	202	202
F1-17	,	101	101	102	202	102	102	102	102	101	202	202	101	102	202	101	101	202	101	202	102	202	202	102	101	101	202	202	102	202	101
F1-18	,	102	101	202	101	101	102	102	102	102	202	202	101	102	202	101	202	102	101	102	101	202	101	102	102	101	102	202	102	202	101
F1-19	,	202	102	202	202	102	102	101	101	101	202	202	202	202	202	101	202	102	101	101	102	102	102	101	202	202	202	202	102	202	101
F1-2	,	102	101	101	101	202	202	101	101	101	202	202	102	102	202	102	202	202	202	101	102	202	102	202	202	202	202	202	102	202	102
F1-20	,	102	102	102	202	101	101	101	0	101	202	102	202	202	202	101	202	102	101	101	101	202	101	102	102	202	202	102	102	202	102
F1-21	,	101	101	102	102	102	101	202	202	101	202	202	101	202	202	101	102	102	101	202	202	102	102	102	101	101	202	202	102	202	202
F1-22	,	101	102	102	202	102	102	101	101	101	202	202	102	101	102	101	202	102	102	102	101	102	101	202	101	101	202	102	202	202	101
F1-23	,	202	202	0	202	202	202	101	102	101	202	202	102	202	202	102	202	202	102	202	101	202	101	101	102	101	202	202	202	0	202
F1-24	,	102	101	0	202	202	102	101	102	102	202	102	0	102	202	102	101	202	202	202	101	102	101	102	101	0	102	102	102	202	102
F1-25	,	102	202	102	202	102	102	101	202	101	202	202	202	202	202	101	202	102	202	202	102	202	202	102	101	202	202	202	102	202	102
F1-26	,	101	202	102	202	202	102	101	101	101	202	102	102	101	202	101	202	102	101	102	102	102	102	101	102	202	102	102	102	202	102
F1-27	,	101	202	202	202	202	202	102	102	102	202	202	102	202	202	101	101	102	102	102	101	202	101	202	101	102	202	102	102	202	202
F1-28	,	102	202	102	102	101	102	102	202	101	202	202	202	101	202	102	202	202	102	102	202	202	202	102	101	102	202	202	102	0	102
F1-29	,	102	101	102	202	0	102	101	101	101	202	102	102	101	102	101	202	202	202	202	101	202	101	101	102	101	202	102	102	202	101
F1-3	,	102	102	101	102	102	102	102	102	101	202	202	202	202	102	102	202	102	101	102	101	202	101	202	202	101	202	202	202	202	102
F1-30	,	102	101	202	202	102	101	101	102	102	202	202	202	101	202	101	202	202	102	102	102	102	202	202	102	101	202	202	202	102	202
F1-31	,	101	202	202	102	101	102	102	202	102	202	101	202	102	202	102	202	202	202	202	101	202	101	102	102	101	102	202	102	102	202
F1-32	,	102	0	202	202	101	102	102	202	102	202	202	102	202	101	101	102	102	202	202	102	202	102	202	202	202	202	202	101	202	102
F1-33	,	102	202	202	202	102	202	101	202	102	202	202	202	0	202	102	202	102	202	101	101	202	101	101	101	101	202	202	102	202	202
F1-34	,	202	101	102	202	202	202	101	202	102	202	202	102	102	202	102	202	102	202	202	202	102	202	102	102	102	102	202	202	102	101
F1-35	,	101	202	102	202	101	101	101	102	101	202	102	202	102	102	101	202	102	202	202	101	202	102	202	102	101	202	202	102	202	101
F1-36	,	202	101	202	202	101	101	102	202	102	202	202	202	202	202	102	202	101	101	102	102	202	102	202	102	101	202	102	202	202	102
F1-37	,	202	101	102	101	202	202	102	102	102	101	202	102	102	202	101	202	202	102	102	102	102	101	202	202	101	202	101	102	202	101
F1-38	,	101	101	101	202	102	202	101	202	101	202	202	202	102	102	102	102	102	202	202	101	202	101	101	102	102	102	202	102	202	102
F1-39	,	102	101	101	101	202	202	101	202	102	202	202	102	0	202	101	202	202	101	102	101	202	101	101	202	101	202	202	202	202	102
F1-4	,	202	102	0	202	202	202	102	101	101	202	202	202	102	202	101	0	202	101	102	102	202	102	102	102	101	102	202	102	202	102
F1-40	,	101	101	102	202	102	202	102	102	101	202	202	102	102	202	101	102	202	202	202	101	102	102	202	102	101	202	102	102	202	202
F1-41	,	0	202	102	202	102	102	202	202	101	202	202	202	102	202	101	202	102	202	202	102	102	101	102	101	101	102	202	101	202	101
F1-42	,	202	101	202	202	102	102	101	202	202	202	202	102	101	202	102	202	202	102	202	102	202	102	101	102	202	102	202	202	202	102
F1-43	,	101	102	202	0	0	202	101	202	101	202	202	101	101	202	102	202	102	102	101	101	102	101	101	202	202	102	101	102	202	202
F1-44	,	102	101	101	202	102	102	102	202	101	202	102	102	202	102	101	202	101	202	102	101	102	101	102	202	102	202	202	102	202	102
F1-45	,	102	102	101	202	102	202	102	202	101	202	102	202	101	202	101	202	202	102	202	102	202	102	202	101	101	102	202	102	202	102
F1-46	,	102	102	202	102	101	101	101	101	101	202	102	202	102	202	101	202	102	102	102	101	202	102	202	102	101	202	202	102	202	101
F1-47	,	102	101	102	202	101	102	101	202	202	202	202	202	102	202	101	202	102	101	102	102	202	102	102	101	102	202	202	101	202	101
F1-48	,	101	102	202	0	101	101	101	202	101	202	202	202	102	102	102	101	101	102	102	101	202	101	102	102	102	202	102	102	202	101
F1-49	,	202	102	101	202	202	202	101	102	101	202	101	101	101	202	101	202	101	101	202	101	202	101	102	202	101	202	102	101	202	102
F1-5	,	101	101	202	101	102	102	102	102	101	202	101	102	0	202	101	202	102	101	202	101	202	101	101	101	101	202	202	102	202	202
F1-50	,	101	102	102	202	102	101	102	102	102	202	202	202	102	202	101	202	202	202	101	102	202	102	202	202	101	202	202	102	202	101
F1-6	,	101	202	102	202	101	101	101	202	101	202	202	101	102	102	101	202	101	202	202	101	202	101	202	102	101	202	102	102	202	101
F1-7	,	101	101	102	202	101	101	102	102	101	202	101	101	0	102	101	102	102	202	202	101	202	101	101	102	202	202	102	202	202	101
F1-8	,	202	202	202	202	102	0	102	0	102	202	202	102	202	202	102	202	202	101	202	102	202	102	102	101	101	202	102	101	102	102
F1-9	,	102	101	101	202	0	102	102	202	101	202	102	202	0	102	102	102	102	202	202	101	202	101	102	202	202	202	202	102	202	102
POP
SandyHook-1	,	102	102	202	101	102	102	101	102	101	202	202	102	0	202	101	102	202	202	102	101	202	101	102	202	101	202	202	102	202	102
G1-10	,	0	202	202	202	102	102	101	202	102	202	101	102	102	202	102	202	202	202	202	101	102	102	101	202	202	202	101	101	202	202
G1-11	,	202	101	102	102	202	102	102	101	101	202	202	101	102	102	102	202	101	102	202	101	202	101	102	102	101	101	202	101	202	102
G1-12	,	101	101	202	202	102	102	102	102	101	202	202	202	101	102	101	202	102	101	202	101	102	202	102	101	101	202	102	102	202	101
G1-13	,	102	101	202	202	101	101	101	102	101	202	202	102	102	101	101	202	202	102	202	101	202	102	101	101	202	101	102	101	202	101
G1-14	,	102	202	101	202	102	102	102	102	102	102	202	102	202	202	101	102	101	202	202	101	102	101	101	101	202	202	202	202	202	101
G1-15	,	102	202	102	202	202	202	101	202	101	202	202	102	102	202	102	202	102	202	202	101	202	102	102	202	101	102	102	202	102	102
G1-16	,	202	102	101	101	101	101	102	202	102	202	102	202	102	202	101	202	102	102	102	102	202	102	101	102	202	202	202	102	202	101
G1-17	,	102	202	202	202	202	202	202	102	102	202	202	202	102	202	101	202	202	102	202	102	102	102	102	202	101	202	202	202	202	102
G1-18	,	101	102	102	202	102	102	101	102	101	202	102	101	101	202	101	202	101	202	102	102	202	102	202	102	202	102	102	102	102	102
G1-19	,	102	202	202	202	102	102	102	102	101	202	102	101	102	202	101	202	202	102	102	101	202	101	102	102	101	202	202	102	202	101
G1-2	,	101	102	202	202	202	202	101	202	101	202	202	202	102	202	102	202	102	102	102	101	202	102	101	102	202	102	102	202	202	202
G1-20	,	101	101	202	202	102	0	101	102	101	202	102	102	101	202	101	102	202	102	102	202	202	202	102	101	101	202	102	202	202	102
G1-21	,	101	102	202	202	102	102	101	102	101	202	202	202	101	202	102	101	202	101	202	102	202	202	101	102	202	102	202	102	202	102
G1-22	,	101	102	202	0	102	102	101	202	101	202	202	102	102	202	101	202	202	102	102	101	202	102	101	202	101	202	102	101	202	101
G1-23	,	202	102	102	202	202	202	101	101	101	202	102	102	102	102	101	202	202	101	202	102	202	102	102	101	101	202	202	101	202	202
G1-24	,	101	202	202	202	102	101	101	101	102	202	102	202	202	202	102	202	101	102	102	101	202	101	202	101	101	202	202	102	202	102
G1-25	,	101	202	202	202	202	102	102	202	102	202	102	202	202	202	101	202	101	202	102	101	202	101	101	102	102	102	202	101	202	101
G1-26	,	102	101	101	101	101	101	101	102	101	202	202	102	102	102	101	0	202	202	202	101	202	101	102	202	202	202	102	101	202	102
G1-27	,	102	102	202	0	102	102	101	102	101	202	202	101	102	102	101	202	102	102	102	101	202	102	101	102	202	202	102	202	202	102
G1-28	,	202	102	101	101	102	102	102	202	102	202	202	202	101	202	102	102	202	102	102	102	202	202	102	102	101	102	202	102	202	102
G1-29	,	202	101	102	102	102	102	101	102	101	202	102	102	102	202	101	102	202	102	102	102	102	102	101	202	101	102	102	202	202	202
G1-3	,	102	102	202	202	102	102	102	202	101	202	101	102	202	202	102	202	102	102	202	102	202	102	101	102	101	202	202	202	202	101
G1-30	,	102	102	101	101	101	102	101	202	101	202	101	101	102	102	202	202	102	202	202	101	102	101	102	102	102	202	101	202	202	101
G1-31	,	101	101	0	202	102	102	102	102	101	202	102	102	102	102	102	202	101	202	102	102	202	102	101	202	101	102	202	101	0	101
G1-32	,	102	202	202	102	102	102	102	102	101	202	202	101	0	102	101	102	202	101	102	102	202	102	102	102	101	202	202	101	202	202
G1-33	,	0	101	102	102	102	202	101	102	101	202	202	202	102	102	102	102	202	102	102	101	202	101	102	102	101	102	202	101	102	102
G1-34	,	102	101	202	102	102	202	101	0	102	202	202	202	0	202	101	202	202	202	101	102	202	102	102	0	202	102	202	202	202	102
G1-35	,	101	102	102	202	102	102	101	202	102	202	102	202	102	102	101	202	102	101	101	102	102	102	102	202	101	102	202	101	202	202
G1-36	,	102	102	102	101	101	101	101	102	101	202	202	102	101	102	102	202	202	102	101	102	202	102	102	101	101	102	202	202	202	101
G1-37	,	102	101	202	102	102	102	101	101	102	202	202	102	202	102	102	202	202	101	202	102	202	202	101	101	101	202	202	101	202	102
G1-38	,	102	102	101	202	202	102	202	102	102	202	102	102	202	102	102	202	202	102	202	101	202	101	102	101	202	102	102	101	202	102
G1-39	,	202	102	102	202	101	102	101	101	101	101	202	102	101	102	102	102	202	102	202	101	202	102	101	102	202	102	202	101	202	101
G1-4	,	202	102	101	102	102	202	101	202	101	202	202	102	202	202	101	202	202	102	102	101	202	101	101	102	101	102	202	101	202	102
G1-40	,	101	102	102	202	102	102	102	202	102	202	202	102	102	102	101	102	101	101	102	102	102	102	202	101	101	102	102	102	202	102
G1-41	,	102	202	102	202	102	202	102	102	101	202	0	202	202	202	102	202	202	101	202	101	102	101	101	101	202	202	101	102	202	102
G1-42	,	101	101	202	202	101	101	202	102	102	202	102	202	102	102	101	202	202	202	102	101	202	102	101	202	202	202	102	202	202	202
G1-43	,	101	101	202	102	101	101	101	202	102	202	102	202	102	102	101	102	102	202	102	101	202	101	102	101	101	202	202	102	202	101
G1-44	,	202	101	202	102	101	101	101	202	101	202	202	101	101	202	101	202	102	202	202	102	202	102	101	102	202	202	202	101	202	202
G1-45	,	101	202	202	202	102	102	102	101	102	202	202	202	101	101	101	202	102	101	202	101	202	102	102	202	101	202	101	101	202	101
G1-46	,	101	101	101	102	102	102	102	202	102	202	102	102	102	202	101	202	102	102	102	102	202	102	101	101	202	202	202	102	202	102
G1-47	,	101	102	101	202	202	102	101	101	101	202	202	102	101	101	101	202	101	102	202	101	102	102	101	101	101	202	101	101	202	102
G1-48	,	102	202	202	202	102	102	102	202	102	202	202	102	202	202	101	202	102	102	102	101	102	102	102	101	202	202	202	102	202	102
G1-49	,	101	102	101	102	102	202	101	101	101	202	202	202	0	102	101	202	102	102	102	101	202	101	202	202	202	202	202	102	202	102
G1-5	,	202	102	202	202	202	202	101	202	102	202	202	102	102	101	101	202	102	102	102	202	102	202	102	101	101	202	202	202	202	102
G1-50	,	101	101	202	102	102	102	101	101	101	202	202	202	202	101	101	102	102	102	102	101	102	101	101	101	101	202	202	102	202	101
G1-6	,	102	101	101	202	102	202	101	202	101	202	202	202	202	101	101	102	102	202	202	102	102	102	202	202	101	202	202	102	202	102
G1-7	,	101	101	101	202	101	101	102	202	101	202	202	102	102	202	101	202	102	102	102	101	102	101	101	101	202	202	202	202	102	101
G1-8	,	101	102	202	101	102	102	101	102	102	202	102	101	102	202	101	202	102	101	202	101	202	101	102	102	101	202	202	202	202	102
G1-9	,	102	102	101	101	202	202	101	101	202	202	202	202	101	202	101	202	202	102	101	101	102	101	202	102	102	102	102	101	202	202
POP
Navesink-1	,	101	102	202	202	102	102	101	102	101	202	202	102	102	101	102	102	202	102	102	101	202	101	101	101	102	202	202	102	202	102
E3-10	,	101	102	102	202	102	102	101	101	101	202	202	202	101	102	101	102	102	202	202	101	102	102	202	202	202	202	202	202	202	102
E3-11	,	102	101	101	202	101	101	102	202	101	202	202	202	102	202	102	0	202	102	102	101	102	101	102	101	102	202	202	102	202	101
E3-12	,	102	102	202	102	202	102	101	101	101	202	202	102	0	102	101	102	202	102	202	102	202	102	102	202	101	202	202	101	202	101
E3-13	,	202	101	202	202	102	102	101	202	101	202	202	202	101	202	101	202	102	102	202	101	202	102	102	101	101	202	202	202	0	102
E3-14	,	102	202	102	101	202	102	101	101	101	202	202	202	101	102	102	202	101	102	102	101	202	101	202	102	102	102	102	101	202	101
E3-2	,	101	101	0	202	102	102	101	102	102	202	101	102	101	102	102	101	101	202	202	102	202	102	102	202	101	102	202	102	202	102
E3-3	,	101	202	0	202	102	102	101	101	102	202	102	101	102	202	102	202	102	101	202	102	202	202	102	102	101	102	202	101	202	101
E3-5	,	202	102	102	202	0	102	102	102	102	202	202	102	0	102	101	202	102	102	102	101	202	102	202	202	101	202	202	202	202	202
E3-6	,	102	102	102	101	102	102	101	202	102	202	202	102	102	202	101	0	202	101	102	101	102	101	101	102	101	202	102	102	202	102
E3-7	,	202	101	0	101	101	101	101	102	101	202	202	102	102	102	102	202	102	101	202	101	101	101	202	202	101	202	202	101	202	202
E3-8	,	101	202	202	202	102	102	101	102	101	202	102	202	101	102	101	202	202	102	101	101	202	102	101	102	101	202	202	102	202	102
E3-9	,	202	102	202	102	102	102	101	202	101	202	202	202	102	202	101	202	101	102	102	102	202	102	102	202	202	202	202	102	202	101
POP
Metedeconk-1	,	202	202	101	202	101	101	101	102	101	102	202	202	102	102	102	202	101	202	202	102	102	102	101	101	102	102	102	101	202	101
D3-10	,	102	101	202	202	101	102	101	102	102	202	102	101	202	102	101	202	101	102	101	101	102	101	101	101	202	101	102	101	202	101
D3-11	,	102	101	102	101	101	101	102	101	101	202	102	101	101	202	101	202	202	202	102	101	101	101	101	101	202	102	202	101	101	101
D3-12	,	101	202	102	101	102	102	102	202	102	202	202	102	102	102	102	202	102	101	102	101	202	101	101	101	101	202	102	101	202	101
D3-13	,	102	202	202	0	101	101	102	102	102	202	202	101	101	102	101	202	202	202	102	101	102	101	101	102	101	102	101	102	202	102
D3-14	,	202	102	101	101	102	102	102	101	101	202	202	101	101	202	102	202	202	102	102	101	202	101	101	101	101	102	202	101	102	101
D3-15	,	102	101	101	102	102	102	101	102	101	202	102	102	202	202	101	202	202	102	102	102	102	101	102	102	102	202	202	101	202	101
D3-16	,	102	202	102	102	102	101	102	102	101	202	202	202	202	102	101	102	102	202	102	101	101	101	102	102	101	202	102	202	202	101
D3-17	,	202	101	101	202	102	102	102	101	101	202	202	102	102	102	101	202	102	202	102	101	102	101	101	102	101	102	202	202	202	101
D3-18	,	102	202	101	101	101	102	101	202	102	202	102	101	0	102	101	202	101	102	101	101	202	101	101	101	101	202	102	102	202	102
D3-2	,	101	102	202	202	102	102	101	101	101	202	102	101	102	101	102	202	101	102	101	101	102	102	101	202	101	102	202	102	202	101
D3-20	,	102	102	102	101	102	101	101	101	102	202	0	102	101	102	101	202	102	102	102	101	202	101	102	101	102	202	102	102	202	101
D3-21	,	102	102	102	102	102	102	102	101	101	202	101	202	102	202	101	202	102	202	102	101	202	101	101	102	101	202	102	101	202	102
D3-22	,	202	202	101	101	102	102	101	202	102	202	102	102	102	102	101	202	102	202	102	101	202	101	102	101	101	202	202	101	202	102
D3-23	,	102	102	101	202	102	102	202	101	101	202	202	202	101	202	102	202	202	102	101	102	202	102	202	101	101	202	101	102	202	101
D3-24	,	102	0	101	202	102	202	102	202	101	202	202	101	102	102	102	102	202	102	102	101	202	101	101	102	202	202	101	101	202	102
D3-25	,	101	101	101	101	102	102	202	202	101	202	102	202	102	102	101	202	102	102	102	102	102	101	102	202	101	202	102	102	202	101
D3-26	,	102	202	101	102	202	101	102	202	101	202	102	202	101	202	101	202	202	101	202	101	202	101	102	101	101	202	101	101	202	101
D3-27	,	101	101	101	202	102	101	101	102	101	202	102	102	102	202	102	202	102	102	202	101	101	101	102	101	102	102	202	202	202	102
D3-28	,	202	202	101	202	101	102	101	102	102	202	202	102	202	101	101	202	202	102	102	101	202	101	102	102	202	202	102	102	202	102
D3-29	,	102	101	202	202	101	102	101	202	101	202	102	101	101	202	101	102	101	202	101	101	202	101	102	101	202	202	101	102	202	102
D3-3	,	101	202	202	101	101	101	101	102	102	202	202	202	102	101	102	202	102	102	102	101	102	101	101	101	202	102	202	202	202	102
D3-30	,	101	202	102	101	202	202	101	101	102	202	202	101	102	202	101	102	202	102	102	101	102	101	102	101	202	202	202	102	202	102
D3-31	,	102	101	202	102	101	101	101	202	102	202	102	202	102	202	102	202	102	202	102	102	202	102	101	102	101	102	202	102	202	101
D3-32	,	102	102	102	102	102	102	101	202	101	202	101	101	102	102	102	202	101	102	102	101	202	101	102	102	101	202	102	102	202	101
D3-33	,	101	101	101	101	101	102	101	202	101	202	202	102	102	202	101	202	202	202	101	101	102	101	102	102	102	102	101	202	202	101
D3-34	,	101	202	101	101	101	101	102	102	102	202	202	102	202	102	102	202	102	101	202	101	202	102	101	102	101	102	102	101	202	102
D3-35	,	202	101	101	202	102	102	101	202	101	202	102	202	101	202	102	102	102	101	202	101	102	101	101	202	202	102	101	101	202	101
D3-36	,	101	102	101	101	0	102	101	202	101	202	101	102	101	102	101	101	202	202	102	101	102	102	102	202	101	202	102	102	202	102
D3-37	,	102	101	202	202	102	102	202	102	101	202	202	202	101	101	102	102	102	101	102	101	102	101	102	202	101	202	102	102	202	101
D3-38	,	101	202	101	202	102	101	101	102	101	202	202	202	101	102	102	102	202	202	202	101	202	102	101	101	101	102	102	102	0	101
D3-39	,	102	102	202	101	102	101	202	202	101	102	202	102	102	202	102	202	202	101	102	101	202	101	102	202	101	0	101	102	202	101
D3-4	,	102	101	101	101	102	102	102	202	102	202	202	202	101	202	101	202	102	202	101	101	202	101	102	102	202	202	102	101	202	101
D3-40	,	202	101	202	102	101	101	102	102	102	202	202	102	102	102	101	202	202	102	102	101	202	101	101	101	101	202	102	202	202	101
D3-41	,	101	202	202	102	102	102	102	102	101	202	202	202	102	101	101	102	102	202	202	101	202	101	102	101	101	102	202	102	202	102
D3-42	,	101	102	102	202	102	102	101	101	102	202	202	101	101	102	101	202	102	102	102	101	202	101	101	101	202	102	102	101	202	102
D3-43	,	102	101	101	102	101	101	101	101	101	202	202	102	101	102	101	102	102	101	102	102	102	102	102	202	102	202	101	101	202	101
D3-44	,	101	102	101	101	202	202	101	101	101	102	101	101	102	102	102	101	101	102	101	101	102	101	101	101	202	202	101	101	202	102
D3-45	,	102	102	101	101	0	101	101	202	101	202	102	202	101	102	101	202	102	102	202	101	202	101	102	101	101	202	102	101	202	101
D3-46	,	102	202	101	202	202	202	101	101	102	202	202	202	101	102	101	202	102	102	202	101	202	101	102	101	202	202	202	101	202	202
D3-47	,	102	101	202	101	102	101	101	0	202	202	202	202	202	102	101	102	102	202	102	101	202	101	102	101	101	202	102	102	202	101
D3-48	,	101	202	202	202	102	202	101	202	101	202	0	102	202	102	101	102	202	102	202	101	102	102	102	102	102	202	202	102	202	102
D3-49	,	102	101	101	202	102	202	101	102	101	202	202	101	102	102	101	202	101	101	202	101	102	101	102	101	102	202	102	102	202	101
D3-5	,	202	101	102	102	102	202	102	102	101	202	101	102	102	102	202	202	102	102	102	101	102	101	102	101	202	202	202	202	202	102
D3-50	,	202	102	101	202	102	202	101	101	101	202	102	101	101	202	102	102	101	102	102	101	202	101	101	101	202	202	101	101	101	101
D3-6	,	101	102	102	102	101	101	102	101	102	202	202	202	101	102	102	202	202	101	102	101	102	101	101	101	101	202	202	102	202	101
D3-7	,	202	101	101	202	101	101	102	202	102	202	202	102	102	102	101	202	101	102	202	101	202	101	102	101	101	202	101	101	202	101
D3-8	,	101	202	102	202	101	102	101	102	101	102	202	102	102	202	101	102	102	101	202	101	102	102	102	102	202	102	102	101	202	101
D3-9	,	101	202	102	202	102	102	102	102	101	202	202	202	202	102	102	202	202	102	102	101	102	101	102	101	202	202	202	102	202	102
POP
Laurel-1	,	101	101	101	101	0	102	102	102	102	102	202	202	101	202	102	102	102	101	101	101	102	101	101	101	202	202	101	0	202	101
C1-10	,	101	101	101	101	0	202	0	101	101	202	202	202	202	102	102	202	102	101	101	101	202	102	202	101	101	202	101	202	101	102
C1-11	,	102	202	202	101	102	102	101	102	101	202	102	102	101	202	101	102	102	101	102	101	102	101	101	102	101	202	102	101	202	101
C1-12	,	101	101	102	101	101	102	101	0	101	202	202	102	101	202	102	202	101	101	202	102	102	102	102	101	102	202	101	101	102	101
C1-13	,	202	101	202	101	102	202	101	101	102	202	102	101	102	202	102	202	102	202	102	101	202	101	102	101	102	202	102	101	202	102
C1-14	,	102	202	0	101	102	102	101	101	101	102	101	102	102	202	202	202	102	101	101	102	202	101	101	101	101	102	102	101	202	102
C1-15	,	101	202	101	202	102	102	101	202	102	202	202	102	202	101	102	102	102	102	202	101	101	101	202	101	101	102	102	101	202	102
C1-16	,	202	101	101	101	101	101	101	102	102	202	202	102	101	202	202	202	202	102	102	101	102	101	102	101	101	202	202	102	202	101
C1-17	,	101	0	202	102	202	102	102	101	102	202	101	202	102	102	101	202	101	102	202	101	102	101	202	101	202	202	101	101	202	101
C1-18	,	102	202	101	101	202	102	102	0	101	202	202	102	102	102	101	202	101	101	102	101	102	101	101	101	101	102	102	102	202	102
C1-19	,	102	202	101	101	102	102	102	102	101	202	202	202	101	102	102	101	202	101	101	101	102	101	202	202	102	202	102	101	202	202
C1-2	,	202	102	101	102	102	102	102	202	101	202	202	202	202	202	101	202	102	101	101	101	102	101	102	102	101	202	101	101	202	102
C1-20	,	202	101	101	102	101	101	102	101	102	202	202	101	102	102	101	202	102	202	102	102	102	102	102	101	101	102	101	101	102	101
C1-21	,	101	101	101	101	102	102	101	101	101	202	202	202	102	202	102	202	202	102	102	101	102	101	101	101	101	101	101	101	202	102
C1-22	,	101	102	101	101	102	202	101	101	102	202	202	202	101	102	101	202	102	102	102	101	102	101	101	202	202	202	101	102	202	102
C1-23	,	102	101	101	101	101	101	101	102	101	202	101	101	202	102	102	202	102	102	101	101	202	101	101	101	101	102	202	101	202	101
C1-24	,	101	101	101	101	101	101	102	202	102	202	202	102	101	202	102	202	101	101	101	101	102	101	102	102	101	101	101	202	202	101
C1-25	,	102	102	202	101	0	102	102	0	102	202	102	102	102	101	102	102	102	202	202	101	202	101	102	102	101	101	102	102	102	101
C1-26	,	101	101	101	101	102	101	202	101	101	101	202	102	202	202	101	202	102	102	202	101	102	101	102	202	101	102	202	101	202	102
C1-27	,	102	202	101	102	202	202	202	0	101	202	102	202	102	102	101	202	202	102	101	101	102	101	101	101	101	202	202	202	202	102
C1-28	,	202	102	101	101	101	101	101	101	102	102	202	101	102	102	101	202	202	202	101	101	102	101	101	101	101	202	101	102	202	101
C1-29	,	102	202	0	202	102	101	101	102	101	202	202	102	101	102	101	202	102	102	202	101	102	101	102	102	101	202	202	102	202	101
C1-3	,	101	202	101	202	101	101	202	202	101	102	101	101	202	202	102	101	102	102	202	101	202	101	102	102	102	202	101	202	202	101
C1-30	,	102	202	101	101	101	102	101	0	101	202	202	202	101	101	101	202	202	202	102	101	202	101	101	101	101	102	101	101	202	102
C1-31	,	202	202	101	102	101	102	101	102	102	102	202	202	102	102	101	202	102	101	102	101	202	101	101	101	101	202	102	102	202	101
C1-32	,	101	102	202	101	102	102	102	101	101	202	202	202	101	102	101	202	102	102	101	101	102	101	101	101	101	202	102	102	202	101
C1-33	,	102	202	101	101	101	102	101	102	101	202	202	202	102	102	102	202	101	202	202	101	101	101	101	101	101	102	202	101	202	101
C1-34	,	101	101	0	101	102	0	102	102	102	202	202	101	202	202	101	202	202	101	202	101	102	101	102	102	102	102	101	102	0	102
C1-35	,	102	102	101	101	101	101	101	101	101	202	102	101	101	102	202	202	202	101	101	101	102	101	102	202	102	202	202	102	202	101
C1-36	,	101	101	101	101	0	102	101	101	101	202	202	202	102	102	101	202	101	102	101	101	202	101	101	101	101	202	102	101	102	102
C1-37	,	102	202	101	202	101	101	102	102	101	202	101	101	102	202	102	202	102	101	202	101	102	101	101	101	101	102	102	101	202	202
C1-38	,	102	202	101	101	101	102	101	101	101	102	102	202	202	202	202	202	101	102	102	101	101	102	202	202	102	102	102	102	102	101
C1-39	,	101	202	101	101	102	202	102	101	101	102	202	101	102	202	102	202	102	101	101	101	102	102	101	101	101	102	202	101	0	101
C1-4	,	202	0	202	101	101	101	102	102	101	202	0	202	101	101	102	202	101	101	102	101	202	101	102	101	101	102	101	102	202	101
C1-40	,	101	101	101	101	101	101	102	102	101	202	102	101	101	102	102	202	101	202	101	101	102	101	101	102	101	102	102	101	202	101
C1-42	,	102	202	101	101	102	101	101	102	101	102	202	202	102	202	202	102	102	102	102	101	102	101	102	101	101	102	101	101	202	102
C1-43	,	101	102	101	101	101	101	102	102	101	202	202	101	102	202	101	102	102	101	101	101	202	101	102	101	101	202	101	101	0	102
C1-44	,	102	101	101	101	101	101	102	101	102	202	202	202	101	102	101	102	202	101	102	101	102	101	101	101	101	102	102	102	202	101
C1-45	,	102	202	101	101	101	101	101	101	202	202	202	102	101	102	102	202	101	202	202	202	202	202	102	101	102	202	202	101	202	101
C1-46	,	102	101	101	202	101	101	101	202	101	202	101	202	202	102	101	101	102	202	101	101	202	101	101	101	202	202	101	101	102	101
C1-47	,	202	0	202	101	101	102	101	101	101	102	202	202	102	101	102	202	102	102	102	101	202	101	101	101	101	102	102	101	202	102
C1-48	,	101	102	102	101	102	102	101	202	101	202	102	102	202	101	101	202	202	202	102	101	102	101	101	101	102	102	102	202	202	101
C1-49	,	0	102	0	101	102	102	102	102	101	102	102	202	101	102	102	202	202	102	101	101	101	101	101	101	101	202	202	101	202	101
C1-5	,	202	202	202	101	101	101	102	102	101	202	102	102	102	102	202	202	102	202	202	101	102	101	101	0	101	102	102	102	202	102
C1-50	,	101	102	101	101	101	102	102	0	101	202	101	102	202	102	202	202	102	102	101	101	102	101	202	101	101	202	0	102	102	102
C1-6	,	101	102	0	101	102	102	102	101	101	102	202	202	102	202	202	102	102	101	102	101	202	101	102	101	101	101	102	202	102	101
C1-7	,	101	102	202	101	102	102	101	101	102	202	202	102	202	101	101	202	202	102	102	101	202	101	101	101	102	102	202	101	202	101
C1-8	,	101	202	101	101	101	101	101	102	101	202	202	202	202	102	101	202	102	102	102	101	202	101	101	101	102	101	101	101	102	101
C1-9	,	102	0	101	101	102	101	101	202	202	202	202	202	102	202	101	202	102	102	101	101	202	101	101	102	101	202	102	102	202	102
POP
RUMFS-1	,	102	102	101	101	101	102	102	102	102	202	102	202	101	101	102	202	102	102	102	101	202	101	102	101	101	102	202	102	202	101
A1-10	,	202	102	102	101	102	102	101	102	102	202	102	101	101	101	101	202	101	102	101	101	102	101	101	101	101	202	101	101	202	101
A1-11	,	102	101	102	101	102	101	101	101	102	202	202	202	101	102	102	202	101	102	102	101	101	101	102	102	101	102	101	101	202	101
A1-12	,	101	101	101	101	101	101	202	102	101	202	0	202	102	202	101	101	202	202	102	101	202	101	101	102	101	202	102	102	202	101
A1-13	,	102	101	202	101	102	202	101	102	101	202	102	101	102	102	101	202	102	102	102	101	102	101	101	102	101	202	102	101	202	101
A1-14	,	102	102	101	101	102	101	202	202	101	202	102	202	0	101	202	202	102	102	101	101	202	101	102	101	101	202	101	202	202	101
A1-15	,	202	101	101	202	101	101	101	101	101	202	0	102	202	102	101	102	102	101	102	101	202	101	101	101	102	102	202	101	202	101
A1-16	,	202	202	101	202	101	102	101	102	102	202	202	101	202	202	102	202	102	102	102	101	202	101	101	101	101	202	102	102	202	101
A1-17	,	101	101	102	101	102	101	101	202	101	202	202	102	102	102	101	101	102	101	102	101	101	101	101	101	102	102	101	102	202	101
A1-18	,	0	202	102	101	102	102	101	101	101	202	202	101	102	202	202	202	101	101	102	101	202	101	102	101	101	202	102	101	202	101
A1-19	,	202	101	102	101	101	101	101	101	101	202	101	102	101	101	101	202	102	101	101	101	202	101	102	101	202	202	101	102	202	102
A1-2	,	202	101	101	101	102	202	102	101	101	102	202	202	102	102	102	202	202	101	101	101	102	101	101	101	202	202	102	101	202	102
A1-20	,	102	101	102	101	202	102	102	102	102	202	102	102	102	102	102	202	102	102	101	101	202	101	101	202	101	202	101	101	202	102
A1-21	,	202	101	202	101	101	101	102	101	101	202	202	101	101	101	101	202	202	202	101	101	202	101	102	101	101	101	101	101	202	102
A1-22	,	101	101	101	101	101	101	101	102	102	202	202	202	102	102	102	202	102	101	102	101	202	101	101	102	101	202	101	101	202	101
A1-23	,	202	101	101	101	102	101	101	102	102	202	202	102	102	102	101	202	202	101	202	101	102	101	101	101	202	202	102	101	202	101
A1-24	,	102	102	101	101	202	102	101	202	102	102	102	102	202	101	101	202	102	202	102	101	202	101	101	202	101	102	102	102	202	101
A1-25	,	101	202	101	101	102	102	101	102	101	202	202	102	202	102	101	102	102	202	101	101	102	101	101	102	101	202	102	101	202	101
A1-26	,	102	102	102	202	101	101	101	102	101	202	0	102	101	202	101	202	102	102	102	101	202	101	101	101	101	202	101	102	202	101
A1-27	,	101	101	101	101	102	202	101	101	102	202	102	101	102	101	101	102	102	102	102	101	102	101	101	101	101	102	102	101	102	101
A1-28	,	102	102	101	101	101	101	202	101	102	202	102	102	101	202	101	202	102	101	202	101	202	102	101	101	101	101	102	101	202	101
A1-29	,	0	102	101	101	102	202	101	101	101	102	202	102	101	202	202	202	101	202	101	101	202	101	101	101	101	102	202	102	202	102
A1-3	,	102	202	101	101	101	101	102	102	101	202	202	101	202	102	102	202	102	102	202	101	102	101	101	101	101	102	101	102	202	101
A1-30	,	102	102	101	101	102	101	102	101	101	202	202	102	0	102	101	202	102	101	101	101	102	101	102	102	101	101	102	101	202	101
A1-31	,	202	102	101	101	101	101	101	102	102	202	202	102	101	102	101	202	101	102	202	101	101	101	101	101	101	102	101	102	202	102
A1-32	,	101	101	101	101	101	202	102	101	102	202	101	102	202	101	102	202	101	102	102	101	202	101	101	101	101	102	101	101	202	101
A1-33	,	101	102	202	101	102	101	101	101	102	202	102	102	101	102	101	202	101	202	202	101	202	101	102	102	101	202	101	101	202	102
A1-34	,	0	101	102	202	101	101	102	102	101	202	101	102	102	202	101	101	102	101	102	101	101	101	101	102	101	202	102	102	202	101
A1-35	,	101	101	101	101	101	101	101	102	102	202	102	101	102	202	101	102	102	102	202	101	102	101	102	101	102	102	101	101	202	101
A1-36	,	102	202	102	101	101	101	101	101	101	202	102	102	202	102	101	202	202	102	101	101	202	101	102	102	101	202	102	101	202	101
A1-37	,	102	102	101	102	102	101	101	102	102	202	101	101	202	101	102	202	202	102	102	102	101	102	102	101	102	202	102	102	202	102
A1-38	,	101	102	101	101	101	101	102	102	101	202	102	202	102	202	101	102	101	101	102	101	202	101	102	101	101	202	102	101	101	101
A1-39	,	102	101	101	101	101	102	102	102	101	202	102	102	101	102	102	202	102	102	102	101	202	101	101	102	101	202	101	101	202	101
A1-4	,	101	202	101	101	102	101	101	202	101	102	102	102	101	102	101	202	102	102	102	101	202	101	102	202	101	202	202	101	202	101
A1-40	,	101	202	101	101	102	102	101	102	101	202	0	102	202	202	102	202	102	101	101	101	202	101	101	101	102	202	102	102	202	101
A1-41	,	102	202	101	101	101	101	101	101	101	202	202	102	101	102	101	101	102	101	102	101	202	101	101	101	101	102	102	101	202	102
A1-42	,	102	102	101	101	102	101	101	101	102	202	101	102	202	102	101	102	202	102	101	101	102	101	102	101	101	102	101	101	202	101
A1-43	,	102	101	101	102	101	101	102	102	202	202	102	101	101	102	101	102	202	202	102	101	202	101	101	101	101	202	101	102	202	101
A1-44	,	101	102	202	101	101	101	202	101	101	202	202	102	202	102	102	202	102	102	101	101	102	101	102	0	101	202	102	102	202	101
A1-45	,	101	101	202	101	102	101	102	102	202	202	101	101	202	102	102	202	101	101	202	101	101	101	101	101	101	102	102	102	0	101
A1-46	,	102	101	101	101	202	102	102	101	101	202	101	202	102	102	101	202	202	101	102	102	102	102	101	202	102	202	102	102	202	102
A1-47	,	101	202	102	101	101	101	101	102	101	102	202	101	101	202	101	202	101	101	102	102	202	102	101	102	101	202	101	202	202	101
A1-48	,	101	101	101	101	102	202	102	102	101	202	101	101	101	102	101	102	101	102	101	101	202	101	202	101	101	202	101	102	202	102
A1-49	,	101	101	202	101	101	102	101	202	101	202	202	101	102	102	101	202	101	101	102	101	101	101	101	102	101	202	101	101	202	102
A1-5	,	101	102	101	202	102	102	101	202	102	202	102	102	202	202	102	202	102	101	102	101	202	101	101	101	202	102	101	101	202	101
A1-50	,	101	101	101	101	101	102	102	102	101	102	101	101	102	102	101	101	101	102	101	101	102	101	102	101	202	202	202	102	202	102
A1-6	,	102	102	101	101	102	101	101	101	102	202	101	101	102	101	101	101	102	202	101	101	202	101	101	102	101	102	102	102	102	102
A1-7	,	0	101	102	101	102	202	101	101	101	102	202	202	102	102	102	102	101	102	102	101	101	101	101	101	102	102	202	101	202	101
A1-8	,	101	202	101	101	101	101	101	101	101	202	202	202	202	101	202	202	101	102	101	101	101	101	102	101	101	202	102	101	202	101
A1-9	,	102	102	102	101	101	101	101	101	101	102	202	202	101	102	102	202	202	101	102	101	102	102	101	101	101	102	101	101	202	101
